# Supplementary material for: The regulatory role of Pcf11-similar-4 (PCFS4) in Arabidopsis development by genome-wide physical interactions with target loci
Source: BMC Genomics. 2013 Sep 3;14:598. doi: 10.1186/1471-2164-14-598 (PMC3844406; doi:10.1186/1471-2164-14-598)
Supplement: Additional file 2: Table S1 — The PCFS4‒TAP enrichment site (ES) and their linked genes. Table S2. Enriched GO terms identified with GeneCodis and the genes within the GO terms. Table S3. Group of coherent GO terms generated through GeneTerm Linker. Table S4. Enriched GO terms identified using GOEAST. Table S5. ES-linked Genes within the enriched GO term “Regulation of Circadian Rhythm” (GO:0042752). Table S6. The primers used in this study. [file 1471-2164-14-598-S2.xlsx]

## Sheet: Table S1 
	Table S1. The PCFS4‐TAP enrichment site (ES) and their linked genes
	ES rank	chromosome	start	end	log2FC	P	The linked Gene	Gene Name	Annotation
	1	chr2	5999500	5999749	7.1	100	AT2G14190	-	transposable element gene
	2	chr2	939200	939549	6.5	100	AT2G03120	ATSPP	signal peptide peptidase
	3	chr1	4136500	4136749	6.4	100	AT1G12200	-	Flavin-binding monooxygenase family protein
	4	chr4	15224300	15224649	6.3	100	AT4G31370	FLA5	FASCICLIN-like arabinogalactan protein 5 precursor
	5	chr5	1508800	1509049	6.2	100	AT5G05110	CYS7	Cystatin/monellin family protein
	6	chr2	17423250	17423399	6.2	100	AT2G41760	-	unknown protein
	7	chr1	11651500	11651749	6.2	100	AT1G32300	F27G20_8	D-arabinono-1,4-lactone oxidase family protein
	8	chr5	26872500	26872749	6.2	100	AT5G67360	ARA12	Subtilase family protein
	9	chr5	16315750	16315849	6.2	100	AT5G40770	ATPHB3	prohibitin 3
	10	chr4	12973350	12973599	6.1	100	AT4G25370	T30C3.40	Double Clp-N motif protein
	11	chr1	18065900	18066249	6.1	100	AT1G48850	EMB1144	chorismate synthase, putative / 5-enolpyruvylshikimate-3-phosphate phospholyase, putative
	12	chr2	952700	953049	6.1	100	AT2G03150	emb1579	ATP/GTP-binding protein family
	13	chr4	6518350	6518599	6.1	94.5	AT4G10550	AT4G10550	Subtilase family protein
	14	chr1	9977250	9977399	6.1	93.8	AT1G28410	-
	15	chr1	26753350	26753549	6.1	100	AT1G70950	F15H11.15	TPX2 (targeting protein for Xklp2) protein family
	16	chr1	25388500	25388699	6.1	100	AT1G67720	-	Leucine-rich repeat protein kinase family protein
	17	chr2	3176400	3176699	6	100	AT2G07570	-	transposable element gene
	18	chr1	843750	844049	6	81.6	AT1G03400	-	2-oxoglutarate (2OG) and Fe(II)-dependent oxygenase superfamily protein
	19	chr3	18777050	18777249	6	100	AT3G50590	T20E23_200	Transducin/WD40 repeat-like superfamily protein
	20	chr1	625300	625399	6	57.9	AT1G02830	RPL22A	Ribosomal L22e protein family
	21	chr5	24485300	24485599	6	100	AT5G60860	AtRABA1f	RAB GTPase homolog A1F
	22	chr5	23409100	23409349	6	75.6	AT5G57785	-	unknown protein
	23	chr1	3254500	3254649	6	100	AT1G09970	LRR XI-23	Leucine-rich receptor-like protein kinase family protein
	24	chr2	2262500	2262749	6	100	AT2G05915	-	unknown protein
	25	chr5	11470800	11470999	6	100	AT5G31923	-	transposable element gene
	26	chr4	162150	162299	6	100	AT4G00360	CYP86A2	cytochrome P450, family 86, subfamily A, polypeptide 2
	27	chr1	23012350	23012699	6	100	AT1G62290	APA2	Saposin-like aspartyl protease family protein
	28	chr3	10189750	10189899	6	100	AT3G27510	-	Cysteine/Histidine-rich C1 domain family protein
	29	chr5	1380800	1380999	6	96.6	AT5G04770	ATCAT6	cationic amino acid transporter 6
	30	chr1	7692400	7692499	6	45.4	AT1G21900	-	emp24/gp25L/p24 family/GOLD family protein
	31	chr1	28203050	28203249	6	74.9	AT1G75140	-	unknown protein
	32	chr5	8666600	8666799	6	100	AT5G25130	CYP71B12	cytochrome P450, family 71, subfamily B, polypeptide 12
	33	chr3	22212300	22212549	6	83	AT3G60130	BGLU16	beta glucosidase 16
	34	chr3	16474550	16474799	6	100	AT3G45040	-	phosphatidate cytidylyltransferase family protein
	35	chr2	7433050	7433199	5.9	100	AT2G17080	-	Arabidopsis protein of unknown function (DUF241)
	36	chr1	5127950	5128199	5.9	66.5	AT1G14870	PCR2	PLANT CADMIUM RESISTANCE 2
	37	chr4	6986150	6986399	5.9	75	AT4G11521	CRK34	Receptor-like protein kinase-related family protein
	38	chr4	1502300	1502399	5.9	74.2	AT4G03410	AT4G03410	Peroxisomal membrane 22 kDa (Mpv17/PMP22) family protein
	39	chr1	7627400	7627499	5.9	100	AT1G21720	PBC1	proteasome beta subunit C1
	40	chr4	15547200	15547499	5.9	83.7	AT4G32190	AT4G32190	Myosin heavy chain-related protein
	41	chr1	25745550	25745749	5.9	100	AT1G68570	-	Major facilitator superfamily protein
	42	chr3	7413000	7413199	5.9	85.7	AT3G21150	BBX32	B-box 32
	43	chr1	28482600	28482799	5.9	75	AT1G75850	VPS35B	VPS35 homolog B
	44	chr1	25082400	25082649	5.9	95.1	AT1G67120	AT1G67120	ATPases;nucleotide binding;ATP binding;nucleoside-triphosphatases;transcription factor binding
	45	chr1	13553850	13553999	5.9	95.1	AT1G36180	ACC2	acetyl-CoA carboxylase 2
	46	chr5	17806750	17807099	5.9	77.5	AT5G44210	ERF9	erf domain protein 9
	47	chr1	28104500	28104799	5.9	84.5	AT1G74800	B3GALT18	Galactosyltransferase family protein
	48	chr4	17548300	17548399	5.9	71.6	AT4G37280	C7A10.80	MRG family protein
	49	chr5	4337150	4337349	5.9	83.3	AT5G13490	AAC2	ADP/ATP carrier 2
	50	chr3	20521300	20521499	5.9	92.6	AT3G55360	CER10	3-oxo-5-alpha-steroid 4-dehydrogenase family protein
	51	chr1	25468800	25468949	5.9	89.4	AT1G67900	-	Phototropic-responsive NPH3 family protein
	52	chr2	16396850	16397049	5.9	79.3	AT2G39260	-	binding;RNA binding
	53	chr5	21484500	21484649	5.9	100	AT5G52990	AT5G52990	SNARE-like superfamily protein
	54	chr1	682300	682499	5.9	100	AT1G02990	-	BEST Arabidopsis thaliana protein match is: CW-type Zinc Finger
	55	chr4	5263700	5263799	5.8	69.3	AT4G08336	-	transposable element gene
	56	chr1	23887900	23888049	5.8	89.6	AT1G64360	F15H21.8	unknown protein
	57	chr4	8862900	8863149	5.8	91.6	AT4G15520	AT4G15520/DL3800W	tRNA/rRNA methyltransferase (SpoU) family protein
	58	chr2	15491600	15491799	5.8	99.9	AT2G36900	MEMB11	membrin 11
	59	chr4	1606100	1606299	5.8	100	AT4G03610	T5L23.10	Metallo-hydrolase/oxidoreductase superfamily protein
	60	chr3	6424200	6424449	5.8	96.3	AT3G18670	-	Ankyrin repeat family protein
	61	chr5	10007100	10007349	5.8	56.9	AT5G27970	AT5G27970	ARM repeat superfamily protein
	62	chr3	22448100	22448249	5.8	84.7	AT3G60740	TTN1	ARM repeat superfamily protein
	63	chr2	8369850	8369999	5.8	87	AT2G19310	HSP18.5	HSP20-like chaperones superfamily protein
	64	chr1	8348050	8348249	5.8	99.8	AT1G23540	IGI1	Protein kinase superfamily protein
	65	chr4	14882950	14883099	5.8	88.2	AT4G30440	GAE1	UDP-D-glucuronate 4-epimerase 1
	66	chr3	4229600	4229749	5.8	67.5	AT3G13150	-	Tetratricopeptide repeat (TPR)-like superfamily protein
	67	chr5	8608650	8608849	5.8	88.1	AT5G24970	-	Protein kinase superfamily protein
	68	chr3	22083550	22083799	5.8	81	AT3G59770	SAC9	sacI homology domain-containing protein / WW domain-containing protein
	69	chr3	5596200	5596299	5.8	60.2	AT3G16470	JR1	Mannose-binding lectin superfamily protein
	70	chr4	13985800	13985899	5.8	72.9	AT4G28190	ULT1	Developmental regulator, ULTRAPETALA
	71	chr1	26202600	26202799	5.8	100	AT1G69670	CUL3B	cullin 3B
	72	chr1	27926100	27926249	5.8	100	AT1G74260	PUR4	purine biosynthesis 4
	73	chr1	23902900	23903149	5.8	100	AT1G64385	-	unknown protein
	74	chr1	15799950	15800149	5.8	100	AT1G42310	-	transposable element gene
	75	chr3	7898100	7898249	5.8	100	AT3G22340	-	transposable element gene
	76	chr2	238150	238349	5.8	48.7	AT2G01520	MLP328	MLP-like protein 328
	77	chr4	11650	11899	5.8	100	AT4G00026	TIM21
	78	chr1	29560700	29560849	5.8	61.8	---
	79	chr1	19795000	19795099	5.8	71.9	AT1G53130	GRI	Stigma-specific Stig1 family protein
	80	chr2	1828300	1828499	5.7	100	---
	81	chr5	371200	371399	5.7	89.4	AT5G01960	-	RING/U-box superfamily protein
	82	chr1	24164500	24164649	5.7	78.9	AT1G65050	F16G16.5	TRAF-like superfamily protein
	83	chr3	18516250	18516449	5.7	79.6	AT3G49940	LBD38	LOB domain-containing protein 38
	84	chr3	571250	571399	5.7	91.4	AT3G02660	emb2768	Tyrosyl-tRNA synthetase, class Ib, bacterial/mitochondrial
	85	chr5	1428850	1429049	5.7	78.3	AT5G04895	-	DEA(D/H)-box RNA helicase family protein
	86	chr2	8645200	8645299	5.7	46.4	AT2G20020	CAF1	RNA-binding CRS1 / YhbY (CRM) domain-containing protein
	87	chr1	24696150	24696249	5.7	46.5	AT1G66260	T6J19.1	RNA-binding (RRM/RBD/RNP motifs) family protein
	88	chr1	8871550	8871749	5.7	100	AT1G25300	F4F7.31	Octicosapeptide/Phox/Bem1p family protein
	89	chr4	3953500	3953649	5.7	100	---
	90	chr5	19118750	19119049	5.7	100	AT5G47070	-	Protein kinase superfamily protein
	91	chr4	516850	517049	5.7	70.8	AT4G01230	RTNLB7	Reticulon family protein
	92	chr5	24527450	24527549	5.7	90	AT5G60950	COBL5	COBRA-like protein 5 precursor
	93	chr1	27592700	27592949	5.7	92.5	AT1G73390	T9L24.40	Endosomal targeting BRO1-like domain-containing protein
	94	chr5	24662300	24662449	5.7	64.5	AT5G61340	MFB13.11	unknown protein
	95	chr3	19975650	19975949	5.7	94.1	AT3G53950	F5K20_250	glyoxal oxidase-related protein
	96	chr1	567150	567399	5.7	74.1	AT1G02640	BXL2	beta-xylosidase 2
	97	chr4	16395650	16395849	5.7	58	AT4G34250	KCS16	3-ketoacyl-CoA synthase 16
	98	chr1	2130700	2130949	5.7	67.2	AT1G06950	ATTIC110	translocon at the inner envelope membrane of chloroplasts 110
	99	chr3	2328400	2328549	5.7	54.6	AT3G07310	T1B9.2	Protein of unknown function (DUF760)
	100	chr2	15635150	15635299	5.7	53.2	AT2G37220	-	RNA-binding (RRM/RBD/RNP motifs) family protein
	101	chr1	23131200	23131349	5.7	80.2	AT1G62490	-	Mitochondrial transcription termination factor family protein
	102	chr5	3539200	3539349	5.7	100	AT5G11110	SPS1	sucrose phosphate synthase 2F
	103	chr1	15638250	15638349	5.7	100	AT1G41855	-	transposable element gene
	104	chr4	18020800	18020999	5.7	78.4	AT4G38530	ATPLC1	phospholipase C1
	105	chr4	9977400	9977499	5.7	58	AT4G17970	ALMT12	aluminum-activated, malate transporter 12
	106	chr3	2713450	2713749	5.7	77.7	AT3G08930	-	LMBR1-like membrane protein
	107	chr1	10975100	10975299	5.7	49.8	AT1G30840	ATPUP4	purine permease 4
	108	chr5	15176250	15176449	5.7	80.8	AT5G38035	-	transposable element gene
	109	chr2	12303450	12303649	5.7	100	AT2G28680	-	RmlC-like cupins superfamily protein
	110	chr4	10167050	10167149	5.7	80.3	---
	111	chr4	3885650	3885899	5.7	86.4	---
	112	chr5	16001150	16001299	5.7	40.6	AT5G39980	-	Tetratricopeptide repeat (TPR)-like superfamily protein
	113	chr4	12039250	12039349	5.7	41.5	AT4G22970	ESP	homolog of separase
	114	chr1	23853100	23853299	5.7	79.3	AT1G64280	NPR1	regulatory protein (NPR1)
	115	chr1	982700	982899	5.7	79.6	AT1G03870	FLA9	FASCICLIN-like arabinoogalactan 9
	116	chr2	18402500	18402749	5.7	94	AT2G44580	-	zinc ion binding
	117	chr5	15303250	15303449	5.7	70.4	AT5G38290	CRS2A	Peptidyl-tRNA hydrolase family protein
	118	chr3	16896650	16896799	5.7	43.8	AT3G45970	ATEXLA1	expansin-like A1
	119	chr3	3951900	3952149	5.6	81.3	AT3G12440	T2E22.24	Polynucleotidyl transferase, ribonuclease H-like superfamily protein
	120	chr3	3287650	3287899	5.6	51.1	AT3G10530	F18K10.11	Transducin/WD40 repeat-like superfamily protein
	121	chr3	2768100	2768299	5.6	90.3	AT3G09060	-	Pentatricopeptide repeat (PPR) superfamily protein
	122	chr1	25587550	25587749	5.6	81.5	AT1G68260	T22E19.11	Thioesterase superfamily protein
	123	chr2	15332250	15332349	5.6	100	AT2G36560	-	AT hook motif DNA-binding family protein
	124	chr5	24754600	24754699	5.6	71	AT5G61560	PUB51	U-box domain-containing protein kinase family protein
	125	chr4	12436350	12436549	5.6	69.7	AT4G23930	AT4G23930	Late embryogenesis abundant (LEA) hydroxyproline-rich glycoprotein family
	126	chr2	16249150	16249349	5.6	68.5	AT2G38920	RF178	SPX (SYG1/Pho81/XPR1) domain-containing protein / zinc protein-related
	127	chr5	26849050	26849249	5.6	75.4	AT5G67290	AT5G67290	FAD-dependent oxidoreductase family protein
	128	chr5	26405600	26405799	5.6	86.8	AT5G66030	ATGRIP	Golgi-localized GRIP domain-containing protein
	129	chr5	22806250	22806349	5.6	32	---
	130	chr2	6438950	6439049	5.6	60.1	---
	131	chr1	9111500	9111699	5.6	52.1	AT1G26330	F28B23.2	DNA binding
	132	chr5	665250	665349	5.6	70.3	AT5G02880	UPL4	ubiquitin-protein ligase 4
	133	chr4	16095900	16096099	5.6	57.7	AT4G33450	ATMYB69	myb domain protein 69
	134	chr4	1485600	1485749	5.6	52.8	AT4G03380	F4C21.34	BEST Arabidopsis thaliana protein match is: nuclear assembly factor 1
	135	chr4	1078450	1078799	5.6	48.9	AT4G02460	PMS1	DNA mismatch repair protein, putative
	136	chr4	2542550	2542749	5.6	57.2	AT4G04970	ATGSL1	glucan synthase-like 1
	137	chr3	884400	884599	5.6	85.1	AT3G03650	EDA5	Exostosin family protein
	138	chr2	5593150	5593399	5.6	92	AT2G13440	-	glucose-inhibited division family A protein
	139	chr1	10880000	10880149	5.6	57.7	AT1G30670	BHLH52	basic helix-loop-helix (bHLH) DNA-binding superfamily protein
	140	chr5	18076000	18076149	5.6	49.2	AT5G44790	RAN1	copper-exporting ATPase / responsive-to-antagonist 1 / copper-transporting ATPase (RAN1)
	141	chr4	15720650	15720849	5.6	66	AT4G32580	F4D11.220	Thioredoxin superfamily protein
	142	chr3	2319500	2319699	5.6	62.5	AT3G07274	-	unknown pseudogene
	143	chr2	18499500	18499699	5.6	71.8	AT2G44850	-	unknown protein
	144	chr2	14738050	14738199	5.6	98.8	AT2G34930	-	disease resistance family protein / LRR family protein
	145	chr2	2928250	2928449	5.6	76.3	AT2G07050	CAS1	cycloartenol synthase 1
	146	chr1	880800	881099	5.6	55.6	AT1G03530	ATNAF1	nuclear assembly factor 1
	147	chr4	15268100	15268249	5.6	92.2	AT4G31480	-	Coatomer, beta subunit
	148	chr5	6993300	6993449	5.6	47.4	AT5G20670	-	Protein of unknown function (DUF1677)
	149	chr5	5298900	5299049	5.6	85.9	AT5G16220	T21H19_140	Octicosapeptide/Phox/Bem1p family protein
	150	chr4	8527850	8528049	5.6	61.7	AT4G14905	-	Galactose oxidase/kelch repeat superfamily protein
	151	chr1	1367750	1367899	5.6	63.4	AT1G04850	F13M7.16	ubiquitin-associated (UBA)/TS-N domain-containing protein
	152	chr5	635550	635649	5.6	66.6	AT5G02800	F9G14_110	Protein kinase superfamily protein
	153	chr3	6194600	6194699	5.6	85.9	AT3G18080	BGLU44	B-S glucosidase 44
	154	chr1	9886750	9886949	5.6	72.8	AT1G28280	F3H9.7	VQ motif-containing protein
	155	chr3	21748000	21748199	5.6	88.1	AT3G58800	T20N10_150	unknown protein
	156	chr3	16112500	16112699	5.6	69.3	AT3G44516	-	Pseudogene of AT1G31990; unknown protein
	157	chr3	4819150	4819349	5.6	72.6	AT3G14415	GLO2	Aldolase-type TIM barrel family protein
	158	chr3	1218650	1218749	5.6	73.8	AT3G04520	THA2	threonine aldolase 2
	159	chr2	18924100	18924349	5.6	64.3	AT2G46020	CHR2	transcription regulatory protein SNF2, putative
	160	chr2	10927150	10927249	5.6	51.6	AT2G25660	emb2410	embryo defective 2410
	161	chr5	5724100	5724249	5.6	93.5	AT5G17370	-	Transducin/WD40 repeat-like superfamily protein
	162	chr5	9630350	9630549	5.6	70.1	AT5G27320	ATGID1C	alpha/beta-Hydrolases superfamily protein
	163	chr3	12201400	12201649	5.6	100	AT3G30650	-	transposable element gene
	164	chr3	9067600	9067749	5.6	59.3	AT3G24840	-	Sec14p-like phosphatidylinositol transfer family protein
	165	chr2	386900	386999	5.6	53.9	AT2G01850	EXGT-A3	endoxyloglucan transferase A3
	166	chr5	24770850	24771099	5.6	75.3	AT5G61610	-	Oleosin family protein
	167	chr4	18420750	18420949	5.6	61.8	AT4G39690	-
	168	chr4	18026800	18026999	5.6	62.8	AT4G38550	AT4G38550/F20M13.110	Arabidopsis phospholipase-like protein (PEARLI 4) family
	169	chr4	14594850	14594949	5.6	29.9	AT4G29810	ATMKK2	MAP kinase kinase 2
	170	chr4	1544800	1544999	5.6	57.7	AT4G03470	AT4G03470	Ankyrin repeat family protein
	171	chr3	13033700	13033949	5.6	83.3	AT3G32030	TPS30	Terpenoid cyclases/Protein prenyltransferases superfamily protein
	172	chr3	5776800	5777099	5.6	80.6	AT3G16920	CTL2	chitinase-like protein 2
	173	chr3	4434600	4434949	5.6	50.5	AT3G13580	RPL7D	Ribosomal protein L30/L7 family protein
	174	chr1	22740600	22740749	5.6	43.4	AT1G61620	T25B24.3	phosphoinositide binding
	175	chr1	6101300	6101449	5.6	47.2	AT1G17744	AT1G17740	unknown protein
	176	chr1	533150	533399	5.6	85.8	AT1G02530	PGP12	P-glycoprotein 12
	177	chr1	86900	86999	5.6	59.8	AT1G01200	ATRABA3	RAB GTPase homolog A3
	178	chr4	11426200	11426399	5.6	54	AT4G21450	PVA42	PapD-like superfamily protein
	179	chr1	27739350	27739549	5.6	51.9	AT1G73760	F25P22.18	RING/U-box superfamily protein
	180	chr1	27006400	27006549	5.6	86.1	AT1G71810	-	Protein kinase superfamily protein
	181	chr1	22484700	22484849	5.6	60.2	AT1G61040	VIP5	plus-3 domain-containing protein
	182	chr1	8444550	8444699	5.6	54.7	AT1G23900	GAMMA-ADAPTIN 1	gamma-adaptin 1
	183	chr1	3745700	3745899	5.6	100	AT1G11180	SCAMP5	Secretory carrier membrane protein (SCAMP) family protein
	184	chr5	5872500	5872599	5.6	63.8	AT5G17790	VAR3	zinc finger (Ran-binding) family protein
	185	chr3	16583650	16583799	5.6	86.6	AT3G45250	-	transposable element gene
	186	chr3	880150	880349	5.6	75.5	AT3G03630	CS26	cysteine synthase 26
	187	chr2	8793100	8793249	5.6	70.2	AT2G20370	KAM1	Exostosin family protein
	188	chr1	26893400	26893599	5.6	87.7	AT1G71360	F26A9.26	Galactose-binding protein
	189	chr3	19508550	19508649	5.6	51.5	AT3G52600	AtcwINV2	cell wall invertase 2
	190	chr3	23150250	23150449	5.5	76.4	AT3G62590	-	alpha/beta-Hydrolases superfamily protein
	191	chr2	15237950	15238049	5.5	50.8	AT2G36340	-	DNA-binding storekeeper protein-related transcriptional regulator
	192	chr2	14090450	14090599	5.5	71.2	AT2G33240	XID	myosin XI D
	193	chr2	7860850	7861049	5.5	77.3	AT2G18080	EDA2	Serine carboxypeptidase S28 family protein
	194	chr1	19807250	19807499	5.5	77.5	AT1G53160	SPL4	squamosa promoter binding protein-like 4
	195	chr1	18786600	18786849	5.5	90.3	AT1G50710	AT1G50710/F17J6_23	unknown protein
	196	chr1	4956350	4956499	5.5	77.4	AT1G14480	F14L17.26	Ankyrin repeat family protein
	197	chr5	16479200	16479399	5.5	52.6	AT5G41170	-	Pentatricopeptide repeat (PPR-like) superfamily protein
	198	chr4	9264200	9264449	5.5	99.7	AT4G16420	ADA2B	homolog of yeast ADA2 2B
	199	chr1	25271200	25271349	5.5	70.3	AT1G67460	T1F15.7	Minichromosome maintenance (MCM2/3/5) family protein
	200	chr3	15223400	15223549	5.5	59.3	AT3G43270	PME32	Plant invertase/pectin methylesterase inhibitor superfamily
	201	chr2	4295500	4295699	5.5	65	AT2G10910	-	transposable element gene
	202	chr2	354700	354799	5.5	61.9	AT2G01818	-	PLATZ transcription factor family protein
	203	chr1	4749100	4749199	5.5	46.8	AT1G13880	-	ELM2 domain-containing protein
	204	chr5	19767650	19767849	5.5	71	AT5G48740	-	Leucine-rich repeat protein kinase family protein
	205	chr5	5510500	5510599	5.5	49	AT5G16760	ITPK1	Inositol 1,3,4-trisphosphate 5/6-kinase family protein
	206	chr4	15443950	15444099	5.5	80.7	AT4G31920	ARR10	response regulator 10
	207	chr3	19975250	19975349	5.5	33.3	AT3G53950	F5K20_250	glyoxal oxidase-related protein
	208	chr2	10501950	10502099	5.5	65.9	AT2G24690	-	Transcriptional factor B3 family protein
	209	chr2	5176250	5176449	5.5	71.9	---
	210	chr1	27950600	27950849	5.5	55.9	AT1G74350	F1M20.3	Intron maturase, type II family protein
	211	chr1	20783600	20783749	5.5	75.9	AT1G55610	BRL1	BRI1 like
	212	chr1	10608650	10608949	5.5	56.9	AT1G30170	T2H7.3	Protein of unknown function (DUF295)
	213	chr1	58350	58549	5.5	40	AT1G01120	KCS1	3-ketoacyl-CoA synthase 1
	214	chr5	20961550	20961649	5.5	58.4	AT5G51600	PLE	Microtubule associated protein (MAP65/ASE1) family protein
	215	chr5	8952750	8952949	5.5	60.3	AT5G25752	ATRBL11	rhomboid-like protein 11
	216	chr5	7053850	7054099	5.5	77.3	AT5G20830	SUS1	sucrose synthase 1
	217	chr5	2401400	2401499	5.5	70	AT5G07590	AT5G07590	Transducin/WD40 repeat-like superfamily protein
	218	chr3	1598050	1598249	5.5	49.1	AT3G05510	F22F7.4	Phospholipid/glycerol acyltransferase family protein
	219	chr2	9181600	9181749	5.5	61.3	AT2G21450	CHR34	chromatin remodeling 34
	220	chr3	2682300	2682399	5.5	80.5	AT3G08840	AT3G08840/T16O11_23	D-alanine--D-alanine ligase family
	221	chr5	13482400	13482599	5.5	40.9	AT5G35210	AT5G35210	metalloendopeptidases;zinc ion binding;DNA binding
	222	chr1	25393150	25393249	5.5	56.5	AT1G67730	YBR159	beta-ketoacyl reductase 1
	223	chr3	16596000	16596299	5.5	100	AT3G45260	IDZ1	C2H2-like zinc finger protein
	224	chr4	10641000	10641149	5.5	92	AT4G19515	F24J7.70	Disease resistance protein (TIR-NBS-LRR class)
	225	chr4	13937150	13937299	5.5	56.1	AT4G28025	-	unknown protein
	226	chr3	10475250	10475599	5.5	48	AT3G28150	TBL22	TRICHOME BIREFRINGENCE-LIKE 22
	227	chr2	16465150	16465299	5.5	81.9	AT2G39435	AT2G39440	Phosphatidylinositol N-acetyglucosaminlytransferase subunit P-related
	228	chr1	6877700	6877849	5.5	55.2	---
	229	chr5	16002350	16002449	5.5	100	AT5G39980	-	Tetratricopeptide repeat (TPR)-like superfamily protein
	230	chr5	7189400	7189649	5.5	88.6	AT5G21140	emb1379	embryo defective 1379
	231	chr5	6304450	6304549	5.5	83.6	AT5G18900	AT5G18900	2-oxoglutarate (2OG) and Fe(II)-dependent oxygenase superfamily protein
	232	chr5	3392250	3392349	5.5	55.2	AT5G10730	AT5G10730	NAD(P)-binding Rossmann-fold superfamily protein
	233	chr5	1184650	1184799	5.5	55.5	AT5G04270	-	DHHC-type zinc finger family protein
	234	chr4	17273100	17273299	5.5	80.8	AT4G36630	EMB2754	Vacuolar sorting protein 39
	235	chr3	4664700	4664849	5.5	63.9	AT3G14075	AT3G14075	Mono-/di-acylglycerol lipase, N-terminal;Lipase, class 3
	236	chr3	3182750	3182899	5.5	72.8	AT3G10290	-	Nucleotide-sugar transporter family protein
	237	chr5	9684400	9684699	5.5	53.9	AT5G27420	CNI1	carbon/nitrogen insensitive 1
	238	chr3	19570200	19570399	5.5	61.7	AT3G52800	SAP6	A20/AN1-like zinc finger family protein
	239	chr2	4334900	4334999	5.5	77.3	AT2G10975	-	unknown protein
	240	chr2	18551800	18551949	5.5	68.1	AT2G44970	AT2G44970	alpha/beta-Hydrolases superfamily protein
	241	chr5	12690850	12690999	5.5	59.9	---
	242	chr5	4385500	4385649	5.5	42.8	AT5G13620	-	unknown protein
	243	chr4	16792650	16792799	5.5	41.6	AT4G35290	GLUR2	glutamate receptor 2
	244	chr4	7825750	7825849	5.5	43.4	AT4G13460	SDG22	SU(VAR)3-9 homolog 9
	245	chr3	4396700	4396849	5.5	48.4	AT3G13490	OVA5	Lysyl-tRNA synthetase, class II
	246	chr3	1862450	1862549	5.5	48.4	AT3G06150	F28L1.9	unknown protein
	247	chr2	18508850	18509049	5.5	73.6	AT2G44890	CYP704A1	cytochrome P450, family 704, subfamily A, polypeptide 1
	248	chr2	4827150	4827249	5.5	76.1	AT2G11970	-	transposable element gene
	249	chr1	30273250	30273449	5.5	59.3	AT1G80510	T21F11.16	Transmembrane amino acid transporter family protein
	250	chr1	20026700	20026799	5.5	77.7	AT1G53645	F22G10.8	hydroxyproline-rich glycoprotein family protein
	251	chr5	26126050	26126249	5.5	72.2	AT5G65380	-	MATE efflux family protein
	252	chr5	15958250	15958349	5.5	78.7	AT5G39860	PRE1	basic helix-loop-helix (bHLH) DNA-binding family protein
	253	chr4	7319150	7319349	5.5	78.6	AT4G12330	CYP706A7	cytochrome P450, family 706, subfamily A, polypeptide 7
	254	chr3	22302600	22302799	5.5	65.9	AT3G60330	AHA7	H(+)-ATPase 7
	255	chr2	17340650	17340849	5.5	72	AT2G41580	-	transposable element gene
	256	chr5	14619400	14619599	5.5	100	AT5G37000	-	Exostosin family protein
	257	chr4	9258950	9259149	5.5	94.7	AT4G16390	SVR7	pentatricopeptide (PPR) repeat-containing protein
	258	chr3	18578450	18578649	5.5	70.5	AT3G50100	SDN1	small RNA degrading nuclease 1
	259	chr3	8902700	8902799	5.5	48.5	AT3G24480	LRX4	Leucine-rich repeat (LRR) family protein
	260	chr2	16566950	16567049	5.5	64.7	AT2G39720	RHC2A	RING-H2 finger C2A
	261	chr2	6131950	6132149	5.5	89.3	AT2G14430	-	transposable element gene
	262	chr1	17835900	17836099	5.5	68.3	AT1G48280	F11A17.16	hydroxyproline-rich glycoprotein family protein
	263	chr5	3236950	3237099	5.5	96	AT5G10290	-	leucine-rich repeat transmembrane protein kinase family protein
	264	chr1	28850200	28850299	5.5	32.5	AT1G76850	SEC5A	exocyst complex component sec5
	265	chr1	21309050	21309299	5.5	100	AT1G57530	-	pre-tRNA
	266	chr5	25084850	25084999	5.5	45.6	---
	267	chr4	15222050	15222199	5.5	54.4	AT4G31360	F8F16.180	selenium binding
	268	chr4	15079500	15079649	5.5	44.6	AT4G30980	LRL2	LJRHL1-like 2
	269	chr1	25133250	25133349	5.5	81.8	AT1G67190	-	F-box/RNI-like superfamily protein
	270	chr1	15565550	15565649	5.5	83.4	---
	271	chr1	3742500	3742649	5.5	43.1	AT1G11170	T28P6.16	Protein of unknown function (DUF707)
	272	chr1	3306850	3306949	5.5	41.3	AT1G10120	BHLH74	basic helix-loop-helix (bHLH) DNA-binding superfamily protein
	273	chr1	2467000	2467149	5.5	70.6	AT1G07950	MED22B	Surfeit locus protein 5 subunit 22 of Mediator complex
	274	chr4	11734550	11734699	5.4	56.4	AT4G22165	-	F-box family protein with a domain of unknown function (DUF295)
	275	chr5	22996050	22996149	5.4	100	AT5G56865	-	unknown protein
	276	chr5	21078900	21079049	5.4	44	AT5G51850	-	unknown protein
	277	chr5	1498300	1498399	5.4	68.5	AT5G05070	-	DHHC-type zinc finger family protein
	278	chr4	12080200	12080299	5.4	43.9	AT4G23050	F7H19.240	PAS domain-containing protein tyrosine kinase family protein
	279	chr3	14557400	14557599	5.4	100	AT3G42432	-	transposable element gene
	280	chr3	7275700	7275849	5.4	42.3	AT3G20810	JMJD5	2-oxoglutarate (2OG) and Fe(II)-dependent oxygenase superfamily protein
	281	chr3	1943550	1943649	5.4	29.7	AT3G06400	CHR11	chromatin-remodeling protein 11
	282	chr1	6958400	6958499	5.4	38.2	AT1G20070	T20H2.15	unknown protein
	283	chr1	1437050	1437199	5.4	43.2	AT1G05020	AP180	ENTH/ANTH/VHS superfamily protein
	284	chr3	18387500	18387599	5.4	67.1	AT3G49601	-
	285	chr5	17715650	17715849	5.4	59.4	AT5G44030	CESA4	cellulose synthase A4
	286	chr5	9014300	9014549	5.4	57.1	AT5G25850	-	F-box/RNI-like/FBD-like domains-containing protein
	287	chr5	85500	85599	5.4	51.4	AT5G01210	F7J8_190	HXXXD-type acyl-transferase family protein
	288	chr4	17336850	17336949	5.4	51.8	AT4G36790	C7A10.570	Major facilitator superfamily protein
	289	chr4	15728750	15728899	5.4	49.2	AT4G32610	AT4G32615	copper ion binding
	290	chr3	10530200	10530449	5.4	53.3	AT3G28230	-
	291	chr3	10471350	10471449	5.4	69.3	AT3G28140	AT3G28140/MMG15_15	RNA ligase/cyclic nucleotide phosphodiesterase family protein
	292	chr3	6935400	6935499	5.4	41.6	AT3G19930	STP4	sugar transporter 4
	293	chr2	16495400	16495599	5.4	65.7	AT2G39518	-	Uncharacterised protein family (UPF0497)
	294	chr2	10781550	10781749	5.4	62	AT2G25320	CMS1	TRAF-like family protein
	295	chr1	4519550	4519749	5.4	52.1	AT1G13220	LINC2	nuclear matrix constituent protein-related
	296	chr1	126450	126599	5.4	44.5	AT1G01320	AT1G01320	Tetratricopeptide repeat (TPR)-like superfamily protein
	297	chr3	22177150	22177299	5.4	100	AT3G60040	-	F-box family protein
	298	chr5	18315450	18315549	5.4	71.5	AT5G45240	-	Disease resistance protein (TIR-NBS-LRR class)
	299	chr5	9468900	9469049	5.4	50.9	AT5G26910	F2P16.18	unknown protein
	300	chr5	8368400	8368499	5.4	34.5	AT5G24500	-	unknown protein
	301	chr5	4193900	4194099	5.4	67.2	---
	302	chr5	3195750	3195899	5.4	50.4	AT5G10180	AST68	slufate transporter 2;1
	303	chr3	22486100	22486249	5.4	64.6	AT3G60860	BIG2	SEC7-like guanine nucleotide exchange family protein
	304	chr2	272050	272149	5.4	66.2	AT2G01600	-	ENTH/ANTH/VHS superfamily protein
	305	chr1	27993550	27993649	5.4	45.1	AT1G74480	RKD2	RWP-RK domain-containing protein
	306	chr1	19004050	19004199	5.4	46.3	AT1G51260	LPAT3	lysophosphatidyl acyltransferase 3
	307	chr1	9609450	9609649	5.4	60.2	AT1G27620	T17H3.11	HXXXD-type acyl-transferase family protein
	308	chr1	5461750	5461949	5.4	47.8	AT1G15890	-	Disease resistance protein (CC-NBS-LRR class) family
	309	chr1	4543050	4543199	5.4	55.4	AT1G13260	RAV1	related to ABI3/VP1 1
	310	chr5	17786100	17786299	5.4	98.4	AT5G44180	MLN1.10	Homeodomain-like transcriptional regulator
	311	chr5	19197500	19197649	5.4	60.3	AT5G47290	-	myb family transcription factor
	312	chr5	2638150	2638249	5.4	64.9	AT5G08200	T22D6_140	peptidoglycan-binding LysM domain-containing protein
	313	chr4	8197850	8197999	5.4	40	AT4G14220	RHF1A	RING-H2 group F1A
	314	chr4	411150	411249	5.4	51.1	AT4G00955	-
	315	chr3	18816800	18816899	5.4	71.5	AT3G50660	DWF4	Cytochrome P450 superfamily protein
	316	chr3	5822650	5822899	5.4	82.2	AT3G17070	PER29	Peroxidase family protein
	317	chr3	5777450	5777599	5.4	50.6	AT3G16920	CTL2	chitinase-like protein 2
	318	chr3	3916700	3916799	5.4	61.3	AT3G12280	RBR1	retino
	319	chr2	12947850	12947999	5.4	66.1	AT2G30380	-	Plant protein of unknown function (DUF641)
	320	chr2	12511600	12511749	5.4	70	AT2G29120	ATGLR2.7	glutamate receptor 2.7
	321	chr1	16330100	16330249	5.4	78.7	AT1G43280	-	transposable element gene
	322	chr2	8721800	8721999	5.4	93.4	AT2G20210	AT2G20210	RNI-like superfamily protein
	323	chr5	21989000	21989149	5.4	59.7	AT5G54180	PTAC15	plastid transcriptionally active 15
	324	chr5	19482150	19482349	5.4	41.6	AT5G48070	ATXTH20	xyloglucan endotransglucosylase/hydrolase 20
	325	chr5	17761400	17761549	5.4	60.9	AT5G44130	FLA13	FASCICLIN-like arabinogalactan protein 13 precursor
	326	chr5	9688550	9688749	5.4	46	AT5G27430	-	Signal peptidase subunit
	327	chr4	17744050	17744199	5.4	32.5	AT4G37760	SQE3	squalene epoxidase 3
	328	chr3	19845550	19845699	5.4	42.7	AT3G53530	NAKR3	Chloroplast-targeted copper chaperone protein
	329	chr3	19470550	19470699	5.4	66	AT3G52510	F22O6_110	F-box associated ubiquitination effector family protein
	330	chr3	16498200	16498399	5.4	87.1	AT3G45093	-	Defensin-like (DEFL) family protein
	331	chr3	445750	445849	5.4	19.5	AT3G02260	BIG	auxin transport protein (BIG)
	332	chr2	13380500	13380699	5.4	57	AT2G31370	AT2G31370	Basic-leucine zipper (bZIP) transcription factor family protein
	333	chr2	2164900	2165049	5.4	47.2	AT2G05750	-	transposable element gene
	334	chr1	26230150	26230249	5.4	53	AT1G69730	WAKL9	Wall-associated kinase family protein
	335	chr1	22842050	22842249	5.4	57.6	---
	336	chr1	22103100	22103249	5.4	71.2	AT1G60020	-	transposable element gene
	337	chr1	19860650	19860799	5.4	60	AT1G53260	-	LOCATED IN: endomembrane system; BEST Arabidopsis thaliana protein match is: cobalt ion binding
	338	chr1	6373100	6373249	5.4	55.6	AT1G18510	TET16	tetraspanin 16
	339	chr5	5607500	5607699	5.4	72.8	AT5G17050	UGT78D2	UDP-glucosyl transferase 78D2
	340	chr5	2048950	2049149	5.4	40.8	AT5G06670	-	P-loop containing nucleoside triphosphate hydrolases superfamily protein
	341	chr4	730600	730749	5.4	38.6	AT4G01690	PPOX	Flavin containing amine oxidoreductase family
	342	chr4	235450	235599	5.4	55	AT4G00540	ATMYB3R2	myb domain protein 3r2
	343	chr3	16109400	16109549	5.4	70.1	AT3G44510	F14L2_60	alpha/beta-Hydrolases superfamily protein
	344	chr2	19367900	19368049	5.4	41.2	AT2G47170	ARF1A1C	Ras-related small GTP-binding family protein
	345	chr1	7671800	7671949	5.4	41	AT1G21860	sks7	SKU5 similar 7
	346	chr4	14671500	14671649	5.4	99	AT4G30000	F6G3.30	Dihydropterin pyrophosphokinase / Dihydropteroate synthase
	347	chr1	17402050	17402199	5.4	100	AT1G47450	-	Protein of unknown function (DUF784)
	348	chr5	18023650	18023749	5.4	38.9	AT5G44680	-	DNA glycosylase superfamily protein
	349	chr5	14825400	14825549	5.4	90.4	AT5G37383	-	transposable element gene
	350	chr4	16756450	16756649	5.4	57.3	AT4G35230	BSK1	BR-signaling kinase 1
	351	chr3	6141800	6141899	5.4	37.5	AT3G17920	-	Outer arm dynein light chain 1 protein
	352	chr2	307100	307249	5.4	55	AT2G01680	-	Ankyrin repeat family protein
	353	chr1	27245000	27245099	5.4	44.4	AT1G72370	P40	40s ribosomal protein SA
	354	chr1	20089450	20089549	5.4	62.2	AT1G53815	-	F-box family protein
	355	chr3	9746450	9746599	5.4	100	AT3G26540	PCMP-A5	Tetratricopeptide repeat (TPR)-like superfamily protein
	356	chr1	8442950	8443049	5.4	81.1	AT1G23900	GAMMA-ADAPTIN 1	gamma-adaptin 1
	357	chr5	25326750	25326899	5.4	59.1	AT5G63135	-	unknown protein
	358	chr3	19441600	19441699	5.4	36.3	AT3G52450	PUB22	plant U-box 22
	359	chr3	7917850	7918049	5.4	58.3	AT3G22380	TIC	time for coffee
	360	chr2	13079550	13079649	5.4	56.5	AT2G30695	-
	361	chr2	7888700	7888899	5.4	82.2	AT2G18140	PER14	Peroxidase superfamily protein
	362	chr2	16072500	16072599	5.4	41.4	AT2G38370	-	Plant protein of unknown function (DUF827)
	363	chr4	16935850	16935999	5.4	42.9	AT4G35740	RecQl3	DEAD/DEAH box RNA helicase family protein
	364	chr4	14594600	14594699	5.4	43.1	AT4G29810	ATMKK2	MAP kinase kinase 2
	365	chr4	10629450	10629649	5.4	69.7	AT4G19500	-	nucleoside-triphosphatases;transmembrane receptors;nucleotide binding;ATP binding
	366	chr4	10086950	10087149	5.4	80.4	AT4G18240	ATSS4	starch synthase 4
	367	chr3	1318250	1318399	5.4	60	AT3G04810	ATNEK2	NIMA-related kinase 2
	368	chr2	18097650	18097799	5.4	37	AT2G43640	AT2G43640	Signal recognition particle, SRP9/SRP14 subunit
	369	chr2	17516000	17516099	5.4	44.2	AT2G41960	T6D20.15/AT2G41960	unknown protein
	370	chr2	10690900	10690999	5.4	36.3	AT2G25120	-	Bromo-adjacent homology (BAH) domain-containing protein
	371	chr2	8523050	8523199	5.4	47.6	AT2G19780	-	Leucine-rich repeat (LRR) family protein
	372	chr1	3034400	3034649	5.4	67.9	AT1G09400	-	FMN-linked oxidoreductases superfamily protein
	373	chr5	6587850	6587949	5.4	51.3	AT5G19520	MSL9	mechanosensitive channel of small conductance-like 9
	374	chr3	5954400	5954499	5.4	32.6	AT3G17400	-	F-box family protein
	375	chr5	25127000	25127199	5.4	72.4	AT5G62600	AT5G62590	ARM repeat superfamily protein
	376	chr5	17902350	17902499	5.4	59.4	AT5G44417	-	pseudogene, similar to CPRD2,
	377	chr5	14881850	14881949	5.4	23.5	AT5G37478	-	TPX2 (targeting protein for Xklp2) protein family
	378	chr5	13357750	13357899	5.4	45.8	AT5G35090	-	unknown protein
	379	chr2	18000950	18001099	5.4	33.7	AT2G43330	ATINT1	inositol transporter 1
	380	chr2	9077550	9077649	5.4	21.9	AT2G21185	-	unknown protein
	381	chr2	801700	801799	5.4	34	AT2G02810	ATUTR1	UDP-galactose transporter 1
	382	chr5	24620950	24621099	5.4	50.4	AT5G61200	-	BEST Arabidopsis thaliana protein match is: myosin heavy chain-related
	383	chr5	20800000	20800099	5.4	65.5	AT5G51180	AT5G51180	alpha/beta-Hydrolases superfamily protein
	384	chr4	7860650	7860799	5.4	54.8	AT4G13510	AMT1;1	ammonium transporter 1;1
	385	chr1	21219850	21220099	5.4	38.3	AT1G56620	-	Plant invertase/pectin methylesterase inhibitor superfamily protein
	386	chr1	16933450	16933599	5.4	60	AT1G44830	ERF014	Integrase-type DNA-binding superfamily protein
	387	chr1	13696900	13697049	5.4	37.9	AT1G36370	SHM7	serine hydroxymethyltransferase 7
	388	chr1	9989100	9989299	5.4	79.3	AT1G28420	HB-1	homeobox-1
	389	chr2	12680000	12680199	5.4	75.7	AT2G29660	-	zinc finger (C2H2 type) family protein
	390	chr4	8502600	8502749	5.4	53.7	AT4G14805	-	Bifunctional inhibitor/lipid-transfer protein/seed storage 2S albumin superfamily protein
	391	chr4	556050	556249	5.4	74.8	AT4G01340	AT4G01340	CHP-rich zinc finger protein-related
	392	chr5	19295450	19295549	5.3	42.5	AT5G47580	-	unknown protein
	393	chr4	16056050	16056199	5.3	67	AT4G33310	F17M5.70	unknown protein
	394	chr4	11227750	11227849	5.3	60.7	AT4G21010	T13K14.170	Transcription initiation factor TFIIE, beta subunit
	395	chr3	22830300	22830449	5.3	46.6	AT3G61690	F15G16.80	nucleotidyltransferases
	396	chr3	11207400	11207499	5.3	62.2	---
	397	chr3	10409150	10409249	5.3	37.1	AT3G28007	SWEET4	Nodulin MtN3 family protein
	398	chr2	18542550	18542749	5.3	43.8	AT2G44950	RDO4	histone mono-ubiquitination 1
	399	chr2	14486450	14486549	5.3	51.2	AT2G34330	-	unknown protein
	400	chr2	11668450	11668549	5.3	36.3	AT2G27260	-	Late embryogenesis abundant (LEA) hydroxyproline-rich glycoprotein family
	401	chr2	10784600	10784749	5.3	45	AT2G25320	CMS1	TRAF-like family protein
	402	chr2	10577600	10577749	5.3	35	AT2G24830	-	zinc finger (CCCH-type) family protein / D111/G-patch domain-containing protein
	403	chr1	19833750	19833949	5.3	49.5	AT1G53180	-	unknown protein
	404	chr1	5302200	5302349	5.3	51.4	AT1G15420	AT1G15425	CONTAINS InterPro DOMAIN/s: Small-subunit processome, Utp12
	405	chr4	14834850	14834999	5.3	65.2	AT4G30310	AT4G30310	FGGY family of carbohydrate kinase
	406	chr1	8501350	8501449	5.3	46.3	AT1G24020	MLP423	MLP-like protein 423
	407	chr5	22894950	22895099	5.3	39.5	AT5G56544	-	pseudogene of arginyl-tRNA synthetase
	408	chr4	17246650	17246749	5.3	26.7	AT4G36550	PUB5	ARM repeat superfamily protein
	409	chr3	21927500	21927599	5.3	37	AT3G59330	-	Eukaryotic protein of unknown function (DUF914)
	410	chr3	1611000	1611099	5.3	43.8	AT3G05545	AT3G05545	RING/U-box superfamily protein
	411	chr3	1512500	1512599	5.3	39.3	AT3G05310	MIRO3	MIRO-related GTP-ase 3
	412	chr1	3879400	3879499	5.3	29.9	AT1G11545	XTH8	xyloglucan endotransglucosylase/hydrolase 8
	413	chr3	6036100	6036249	5.3	83.9	AT3G17650	YSL5	YELLOW STRIPE like 5
	414	chr4	12820500	12820649	5.3	64.8	AT4G24920	SEC61G2	secE/sec61-gamma protein transport protein
	415	chr4	9270300	9270399	5.3	48.3	AT4G16440	-	ferredoxin hydrogenases
	416	chr3	16700600	16700749	5.3	57.1	AT3G45530	F9K21.110	Cysteine/Histidine-rich C1 domain family protein
	417	chr3	8033200	8033299	5.3	46.1	AT3G22740	HMT3	homocysteine S-methyltransferase 3
	418	chr2	13845850	13845999	5.3	77.5	AT2G32630	-	Pentatricopeptide repeat (PPR-like) superfamily protein
	419	chr2	12168650	12168749	5.3	38.8	AT2G28460	AT2G28460/T17D12.2	Cysteine/Histidine-rich C1 domain family protein
	420	chr1	29586850	29586949	5.3	50.3	AT1G78660	ATGGH1	gamma-glutamyl hydrolase 1
	421	chr1	11470300	11470499	5.3	41.9	AT1G31940	T12O21.15	unknown protein
	422	chr1	30204550	30204649	5.3	40.8	AT1G80350	ERH3	P-loop containing nucleoside triphosphate hydrolases superfamily protein
	423	chr3	11794600	11794699	5.3	80.8	AT3G30170	-	transposable element gene
	424	chr5	25202200	25202399	5.3	61.3	AT5G62740	HIR1	SPFH/Band 7/PHB domain-containing membrane-associated protein family
	425	chr5	22114650	22114749	5.3	55.1	AT5G54470	-	B-box type zinc finger family protein
	426	chr5	17208650	17208849	5.3	60.9	AT5G42920	THO5	THO complex, subunit 5
	427	chr4	18343450	18343549	5.3	44.5	AT4G39420	AT4G39450	unknown protein
	428	chr4	16700900	16700999	5.3	52.3	AT4G35090	CAT2	catalase 2
	429	chr4	11669650	11669749	5.3	32.6	AT4G22020	-	pseudogene, hypothetical protein, similar to uncharacterized glycine-rich protein
	430	chr3	23372450	23372649	5.3	44.2	AT3G63250	HMT-2	homocysteine methyltransferase 2
	431	chr3	20942150	20942299	5.3	37.1	AT3G56490	HIT3	HIS triad family protein 3
	432	chr3	10072700	10072849	5.3	45.3	AT3G27260	GTE8	global transcription factor group E8
	433	chr3	3564900	3564999	5.3	38.7	AT3G11380	F24K9.4	Pentatricopeptide repeat (PPR) superfamily protein
	434	chr2	15485150	15485249	5.3	46.4	AT2G36890	RAX2	Duplicated homeodomain-like superfamily protein
	435	chr2	9932650	9932799	5.3	29.2	AT2G23330	-	transposable element gene
	436	chr2	5922750	5922849	5.3	40.5	AT2G14070	-	wound-responsive protein-related
	437	chr2	946150	946249	5.3	25.6	AT2G03140	AT2G03140	alpha/beta-Hydrolases superfamily protein
	438	chr1	27107600	27107699	5.3	60.4	AT1G72010	TCP22	TCP family transcription factor
	439	chr3	16008800	16008899	5.3	37.3	AT3G44330	T22K7_10
	440	chr5	22950400	22950549	5.3	40.6	AT5G56730	-	Insulinase (Peptidase family M16) protein
	441	chr4	12834750	12834899	5.3	73.1	AT4G24970	-	Histidine kinase-, DNA gyrase B-, and HSP90-like ATPase family protein
	442	chr3	9794500	9794649	5.3	45.4	AT3G26640	LWD2	Transducin/WD40 repeat-like superfamily protein
	443	chr2	15149500	15149699	5.3	44.2	AT2G36080	ARF31	AP2/B3-like transcriptional factor family protein
	444	chr2	15118350	15118499	5.3	39.4	AT2G36000	-	Mitochondrial transcription termination factor family protein
	445	chr2	635650	635799	5.3	43.8	AT2G02430	-	pseudogene, arginyl-tRNA synthetase
	446	chr1	20534200	20534349	5.3	48.4	AT1G55035	-	pseudogene, putative importin alpha, similar to importin alpha
	447	chr1	9437700	9437849	5.3	74.9	AT1G27170	AT1G27170	transmembrane receptors;ATP binding
	448	chr1	6042850	6042999	5.3	41.9	AT1G17580	MYA1	myosin 1
	449	chr5	5668200	5668349	5.3	42.5	AT5G17240	SDG40	SET domain group 40
	450	chr3	10671350	10671449	5.3	24.4	AT3G28455	CLE25	CLAVATA3/ESR-RELATED 25
	451	chr5	26721400	26721549	5.3	57.5	AT5G66910	-	Disease resistance protein (CC-NBS-LRR class) family
	452	chr5	26186700	26186849	5.3	58.2	AT5G65510	AIL7	AINTEGUMENTA-like 7
	453	chr5	25410000	25410149	5.3	41.6	AT5G63450	CYP94B1	cytochrome P450, family 94, subfamily B, polypeptide 1
	454	chr5	21994900	21994999	5.3	52.7	AT5G54200	-	Transducin/WD40 repeat-like superfamily protein
	455	chr5	21498350	21498499	5.3	43.6	AT5G53020	-	Ribonuclease P protein subunit P38-related
	456	chr5	6439550	6439699	5.3	57.6	AT5G19165	-	transposable element gene
	457	chr4	17221250	17221349	5.3	45.3	AT4G36480	ATLCB1	long-chain base1
	458	chr3	19871050	19871149	5.3	62.2	AT3G53590	-	Leucine-rich repeat protein kinase family protein
	459	chr2	13288850	13288949	5.3	54	AT2G31180	ATMYB14	myb domain protein 14
	460	chr1	9827450	9827549	5.3	58.5	AT1G28130	GH3.17	Auxin-responsive GH3 family protein
	461	chr1	8241200	8241349	5.3	47.2	AT1G23210	AtGH9B6	glycosyl hydrolase 9B6
	462	chr1	28689800	28689949	5.3	71	AT1G76470	F15M4.3	NAD(P)-binding Rossmann-fold superfamily protein
	463	chr1	592450	592649	5.3	84	AT1G02720	GATL5	galacturonosyltransferase 5
	464	chr4	12829150	12829349	5.3	61.2	AT4G24960	ATHVA22D	HVA22 homologue D
	465	chr2	15206150	15206249	5.3	39.1	AT2G36270	ABI5	Basic-leucine zipper (bZIP) transcription factor family protein
	466	chr2	8517100	8517199	5.3	53	AT2G19760	PFN1	profilin 1
	467	chr1	29090700	29090849	5.3	50.8	AT1G77410	BGAL16	beta-galactosidase 16
	468	chr5	19327000	19327149	5.3	74.6	AT5G47690	AT5G47690	binding
	469	chr3	3822400	3822599	5.3	97.5	AT3G12010	T21B14.16
	470	chr1	7315000	7315149	5.3	80.5	AT1G20970	AT1G20970/F9H16_4
	471	chr3	4182550	4182649	5.3	91.2	AT3G13060	ECT5	evolutionarily conserved C-terminal region 5
	472	chr5	18695950	18696049	5.3	48.7	AT5G46100	-	Pentatricopeptide repeat (PPR) superfamily protein
	473	chr5	3941150	3941249	5.3	48.4	AT5G12190	-	RNA-binding (RRM/RBD/RNP motifs) family protein
	474	chr4	18502700	18502899	5.3	59.9	AT4G39870	AT4G39870	TLD-domain containing nucleolar protein
	475	chr4	10089700	10089849	5.3	44.9	AT4G18250	-	receptor serine/threonine kinase, putative
	476	chr3	9722950	9723099	5.3	48.9	AT3G26520	TIP2	tonoplast intrinsic protein 2
	477	chr3	4016300	4016399	5.3	52.6	AT3G12640	-	RNA binding (RRM/RBD/RNP motifs) family protein
	478	chr5	19820200	19820399	5.3	81.4	AT5G48890	-	C2H2-like zinc finger protein
	479	chr1	6206400	6206549	5.3	90	AT1G18030	-	Protein phosphatase 2C family protein
	480	chr5	17191950	17192049	5.3	37.6	AT5G42880	WEL3	Plant protein of unknown function (DUF827)
	481	chr5	8738400	8738499	5.3	40.7	AT5G25220	KNAT3	KNOTTED1-like homeobox gene 3
	482	chr3	2473400	2473499	5.3	43.5	AT3G07750	AT3G07750/F17A17_9	3'-5'-exoribonuclease family protein
	483	chr2	15558800	15558899	5.3	48.9	AT2G37040	PAL1	PHE ammonia lyase 1
	484	chr1	11077700	11077849	5.3	33.2	AT1G31050	BHLH111	basic helix-loop-helix (bHLH) DNA-binding superfamily protein
	485	chr1	20875000	20875149	5.3	100	AT1G55840	-	Sec14p-like phosphatidylinositol transfer family protein
	486	chr5	26223000	26223099	5.3	29.8	AT5G65620	-	Zincin-like metalloproteases family protein
	487	chr5	25281600	25281699	5.3	34	AT5G63010	AT5G63010/MJH22_7	Transducin/WD40 repeat-like superfamily protein
	488	chr5	24827000	24827099	5.3	60.3	AT5G61790	CNX1	calnexin 1
	489	chr5	14271850	14271949	5.3	52.7	AT5G36228	-	nucleic acid binding;zinc ion binding
	490	chr5	4865950	4866099	5.3	49.3	AT5G15020	SNL2	SIN3-like 2
	491	chr5	4592400	4592499	5.3	62.7	AT5G14230	F18O22_20	CONTAINS InterPro DOMAIN/s: Ankyrin repeat-containing domain
	492	chr4	9640700	9640849	5.3	51.2	AT4G17150	AT4G17150/DL4610W	alpha/beta-Hydrolases superfamily protein
	493	chr3	17559750	17559849	5.3	66	AT3G47620	AtTCP14	TEOSINTE BRANCHED, cycloidea and PCF (TCP) 14
	494	chr3	7425550	7425649	5.3	52.8	AT3G21180	ACA9	autoinhibited Ca(2+)-ATPase 9
	495	chr3	3468700	3468849	5.3	43.3	AT3G11070	F9F8.12	Outer membrane OMP85 family protein
	496	chr2	822350	822499	5.3	56.7	AT2G02840	-	BEST Arabidopsis thaliana protein match is: nucleic acid binding;zinc ion binding
	497	chr2	591400	591499	5.3	59.3	AT2G02230	AtPP2-B1	phloem protein 2-B1
	498	chr1	26240450	26240549	5.3	35.9	AT1G69760	T6C23.4	unknown protein
	499	chr1	18994500	18994649	5.3	56.2	---
	500	chr1	18970750	18970949	5.3	78.6	AT1G51175	-	transposable element gene
	501	chr4	14527000	14527099	5.3	33.3	AT4G29640	T16L4.150	Cytidine/deoxycytidylate deaminase family protein
	502	chr5	20913150	20913249	5.3	100	AT5G51480	SKS2	SKU5 similar 2
	503	chr5	3146350	3146549	5.3	54.2	AT5G10060	T31P16_50	ENTH/VHS family protein
	504	chr5	86900	86999	5.3	48.2	AT5G01220	SQD2	sulfoquinovosyldiacylglycerol 2
	505	chr4	13380750	13380899	5.3	40.2	AT4G26490	M3E9.80	Late embryogenesis abundant (LEA) hydroxyproline-rich glycoprotein family
	506	chr4	2128350	2128449	5.3	53.1	AT4G04350	EMB2369	tRNA synthetase class I (I, L, M and V) family protein
	507	chr3	20510500	20510649	5.3	45.9	AT3G55320	PGP20	P-glycoprotein 20
	508	chr3	1823500	1823599	5.3	54.6	AT3G06035	AT3G06035	Glycoprotein membrane precursor GPI-anchored
	509	chr2	13005500	13005649	5.3	41.9	AT2G30520	RPT2	Phototropic-responsive NPH3 family protein
	510	chr1	28119500	28119699	5.3	36.8	AT1G74850	PTAC2	plastid transcriptionally active 2
	511	chr1	23955950	23956099	5.3	38.9	AT1G64510	RPS6	Translation elongation factor EF1B/ribosomal protein S6 family protein
	512	chr1	14284200	14284349	5.3	83.9	---
	513	chr5	4524050	4524149	5.3	29.5	AT5G14020	-	Endosomal targeting BRO1-like domain-containing protein
	514	chr2	10888450	10888549	5.3	67.4	AT2G25580	PCMP-H75	Tetratricopeptide repeat (TPR)-like superfamily protein
	515	chr2	673350	673449	5.3	100	AT2G02510	-	NADH dehydrogenase (ubiquinone)s
	516	chr5	24651100	24651199	5.2	42.3	AT5G61300	-	unknown protein
	517	chr5	15452000	15452149	5.2	45.3	AT5G38590	-	F-box/RNI-like/FBD-like domains-containing protein
	518	chr5	9166650	9166749	5.2	36.5	---
	519	chr4	7903600	7903749	5.2	61.9	AT4G13590	-	Uncharacterized protein family (UPF0016)
	520	chr3	23347050	23347149	5.2	36.4	AT3G63200	PLP9	PATATIN-like protein 9
	521	chr2	19110650	19110849	5.2	27.1	AT2G46540	-	unknown protein
	522	chr2	17762150	17762249	5.2	31.3	AT2G42640	PTK1	Mitogen activated protein kinase kinase kinase-related
	523	chr1	4609900	4610049	5.2	27.3	AT1G13440	GAPC-2	glyceraldehyde-3-phosphate dehydrogenase C2
	524	chr1	2696400	2696499	5.2	40.2	AT1G08520	ALB1	ALBINA 1
	525	chr4	9670300	9670399	5.2	33.6	AT4G17245	-	RING/U-box superfamily protein
	526	chr5	6729350	6729499	5.2	46.4	AT5G19900	-	PRLI-interacting factor, putative
	527	chr5	384800	384899	5.2	34.3	AT5G02010	ATROPGEF7	RHO guanyl-nucleotide exchange factor 7
	528	chr4	15853800	15853899	5.2	56.6	AT4G32850	nPAP	nuclear poly(a) polymerase
	529	chr4	2794450	2794549	5.2	80.4	---
	530	chr3	22011800	22011899	5.2	46.5	AT3G59580	NLP9	Plant regulator RWP-RK family protein
	531	chr3	20194450	20194549	5.2	22.5	AT3G54550	T14E10_120	Protein of unknown function (DUF506)
	532	chr3	9546850	9546949	5.2	42	AT3G26120	TEL1	terminal EAR1-like 1
	533	chr3	8706900	8706999	5.2	39.8	AT3G24120	-	Homeodomain-like superfamily protein
	534	chr3	3909900	3910049	5.2	45.1	AT3G12260	-	LYR family of Fe/S cluster biogenesis protein
	535	chr2	18345750	18345849	5.2	29.1	AT2G44460	BGLU28	beta glucosidase 28
	536	chr2	11424750	11424899	5.2	64.9	AT2G26790	-	Pentatricopeptide repeat (PPR) superfamily protein
	537	chr1	20791200	20791299	5.2	40.4	AT1G55625	-	pre-tRNA
	538	chr1	16799550	16799699	5.2	41.7	AT1G44170	ALDH3H1	aldehyde dehydrogenase 3H1
	539	chr1	3096400	3096499	5.2	41.1	AT1G09570	PHYA	phytochrome A
	540	chr1	1297300	1297399	5.2	37.1	AT1G04650	T1G11.9	unknown protein
	541	chr3	2135700	2135799	5.2	88.4	AT3G06770	F3E22.9	Pectin lyase-like superfamily protein
	542	chr4	14818500	14818599	5.2	40.3	AT4G30260	F9N11.110	Integral membrane Yip1 family protein
	543	chr5	23958850	23958949	5.2	33.3	AT5G59400	-
	544	chr5	23506900	23506999	5.2	25.6	AT5G58090	-	O-Glycosyl hydrolases family 17 protein
	545	chr5	9831600	9831699	5.2	55.7	AT5G27760	-	Hypoxia-responsive family protein
	546	chr5	8773850	8773999	5.2	41.8	AT5G25280	-	serine-rich protein-related
	547	chr5	3585950	3586049	5.2	43	AT5G11240	AT5G11240/F2I11_130	transducin family protein / WD-40 repeat family protein
	548	chr5	3015400	3015499	5.2	48.3	AT5G09730	BXL3	beta-xylosidase 3
	549	chr5	1826200	1826299	5.2	23.8	AT5G06060	-	NAD(P)-binding Rossmann-fold superfamily protein
	550	chr4	16614800	16614999	5.2	42.8	AT4G34870	ROC5	rotamase cyclophilin 5
	551	chr4	8868850	8868949	5.2	48.4	AT4G15530	PPDK	pyruvate orthophosphate dikinase
	552	chr3	1846500	1846599	5.2	51.1	AT3G06120	MUTE	basic helix-loop-helix (bHLH) DNA-binding superfamily protein
	553	chr1	24422600	24422699	5.2	38.7	AT1G65670	CYP702A1	cytochrome P450, family 702, subfamily A, polypeptide 1
	554	chr1	22147500	22147649	5.2	50.7	AT1G60070	-	Adaptor protein complex AP-1, gamma subunit
	555	chr1	20976050	20976199	5.2	59.7	AT1G56080	-	unknown protein
	556	chr1	11587300	11587399	5.2	54	AT1G32180	ATCSLD6	cellulose synthase-like D6
	557	chr1	9835400	9835499	5.2	69.1	AT1G28150	-	unknown protein
	558	chr1	7259650	7259799	5.2	36.7	AT1G20870	F9H16.15	HSP20-like chaperones superfamily protein
	559	chr1	4935550	4935699	5.2	43.7	AT1G14430	F14L17.20	glyoxal oxidase-related protein
	560	chr1	2921400	2921499	5.2	47.7	AT1G09060	F7G19.7	Zinc finger, RING-type;Transcription factor jumonji/aspartyl beta-hydroxylase
	561	chr3	7064100	7064199	5.2	80.9	AT3G20260	-	Protein of unknown function (DUF1666)
	562	chr5	14121700	14121849	5.2	40.8	AT5G35970	AT5G35970	P-loop containing nucleoside triphosphate hydrolases superfamily protein
	563	chr5	2207150	2207249	5.2	39.2	AT5G07120	SNX2b	sorting nexin 2B
	564	chr5	1440550	1440699	5.2	40.8	AT5G04920	VPS36	EAP30/Vps36 family protein
	565	chr3	9881400	9881599	5.2	46.8	AT3G26820	-	Esterase/lipase/thioesterase family protein
	566	chr2	12612750	12612849	5.2	33.8	AT2G29390	SMO2-2	sterol 4-alpha-methyl-oxidase 2-2
	567	chr2	1156750	1156849	5.2	45.5	AT2G03800	GEK1	D-aminoacyl-tRNA deacylases
	568	chr1	28424700	28424849	5.2	43.1	AT1G75700	HVA22G	HVA22-like protein G
	569	chr5	4450850	4450949	5.2	79.1	AT5G13790	AGL15	AGAMOUS-like 15
	570	chr5	1320350	1320449	5.2	36.3	AT5G04590	SIR	sulfite reductase
	571	chr1	22485350	22485499	5.2	65.3	AT1G61040	VIP5	plus-3 domain-containing protein
	572	chr2	15458700	15458799	5.2	89.6	AT2G36850	ATGSL08	glucan synthase-like 8
	573	chr5	19470250	19470399	5.2	57.2	AT5G48040	-	Ubiquitin carboxyl-terminal hydrolase family protein
	574	chr3	7000300	7000399	5.2	45.3	AT3G20050	ATTCP-1	T-complex protein 1 alpha subunit
	575	chr5	26227650	26227849	5.2	47	AT5G65630	GTE7	global transcription factor group E7
	576	chr5	24308950	24309099	5.2	49.9	AT5G60450	ARF4	auxin response factor 4
	577	chr5	18065250	18065349	5.2	60.5	AT5G44770	T19K24.12	Cysteine/Histidine-rich C1 domain family protein
	578	chr5	2369050	2369149	5.2	44.7	AT5G07480	KUOX1	KAR-UP oxidoreductase 1
	579	chr4	6846800	6846899	5.2	33.2	AT4G11240	TOPP7	Calcineurin-like metallo-phosphoesterase superfamily protein
	580	chr4	6268350	6268499	5.2	59.7	AT4G10020	AtHSD5	hydroxysteroid dehydrogenase 5
	581	chr4	4142700	4142849	5.2	50	AT4G07336	-	transposable element gene
	582	chr3	7689400	7689549	5.2	35.8	AT3G21820	ATXR2	histone-lysine N-methyltransferase ATXR2
	583	chr3	537950	538049	5.2	32.5	AT3G02550	LBD41	LOB domain-containing protein 41
	584	chr2	15506750	15506849	5.2	43.1	AT2G36910	ATPGP1	ATP binding cassette subfamily B1
	585	chr2	11978450	11978599	5.2	45.8	AT2G28110	FRA8	Exostosin family protein
	586	chr2	7620200	7620299	5.2	37.6	AT2G17520	IRE1A	Endoribonuclease/protein kinase IRE1-like
	587	chr2	6677400	6677549	5.2	60.9	AT2G15340	AT2G15340	glycine-rich protein
	588	chr2	5194300	5194399	5.2	58.5	---
	589	chr1	22974250	22974399	5.2	50.1	AT1G62170	-	Serine protease inhibitor (SERPIN) family protein
	590	chr1	11084900	11085049	5.2	24.7	AT1G31070	GlcNAc1pUT1	N-acetylglucosamine-1-phosphate uridylyltransferase 1
	591	chr1	4918500	4918649	5.2	30.8	AT1G14380	IQD28	IQ-domain 28
	592	chr1	5214150	5214349	5.2	94.9	AT1G15150	F9L1.9	MATE efflux family protein
	593	chr4	6474850	6474999	5.2	51.8	AT4G10465	-	Heavy metal transport/detoxification superfamily protein
	594	chr1	18564900	18564999	5.2	47.5	AT1G50120	-
	595	chr5	21647850	21647999	5.2	62.5	AT5G53350	CLPX	CLP protease regulatory subunit X
	596	chr2	14344600	14344749	5.2	62.1	AT2G33880	WOX9	homeobox-3
	597	chr4	9246600	9246699	5.2	37.9	AT4G16360	KINB2	5'-AMP-activated protein kinase beta-2 subunit protein
	598	chr3	20785450	20785549	5.2	39.7	AT3G56000	ATCSLA14	cellulose synthase like A14
	599	chr2	13226500	13226599	5.2	41.4	AT2G31080	-	transposable element gene
	600	chr1	20963950	20964049	5.2	57.2	AT1G56050	T6H22.14	GTP-binding protein-related
	601	chr1	17887500	17887599	5.2	41.2	AT1G48410	AGO1	Stabilizer of iron transporter SufD / Polynucleotidyl transferase
	602	chr1	2432250	2432349	5.2	39.3	AT1G07870	-	Protein kinase superfamily protein
	603	chr5	1853250	1853399	5.2	100	AT5G06125	-	pre-tRNA
	604	chr3	22961000	22961149	5.2	38.9	AT3G62000	F21F14.170	S-adenosyl-L-methionine-dependent methyltransferases superfamily protein
	605	chr3	18890750	18890849	5.2	42.3	AT3G50820	PSBO2	photosystem II subunit O-2
	606	chr5	19145250	19145399	5.2	43.4	AT5G47140	GATA27	GATA transcription factor 27
	607	chr5	14577050	14577199	5.2	58.5	---
	608	chr4	17617250	17617349	5.2	28	AT4G37470	F6G17.120	alpha/beta-Hydrolases superfamily protein
	609	chr4	10849850	10849999	5.2	43.1	AT4G20050	QRT3	Pectin lyase-like superfamily protein
	610	chr3	23417100	23417249	5.2	52.9	AT3G63410	APG1	S-adenosyl-L-methionine-dependent methyltransferases superfamily protein
	611	chr3	19636000	19636349	5.2	40.2	AT3G52950	CBSCBSPB3	CBS / octicosapeptide/Phox/Bemp1 (PB1) domains-containing protein
	612	chr3	5022800	5022949	5.2	32.4	AT3G14930	HEME1	Uroporphyrinogen decarboxylase
	613	chr2	13159150	13159299	5.2	63.1	AT2G30920	ATCOQ3	coenzyme Q 3
	614	chr2	12700200	12700349	5.2	29.5	AT2G29710	UGT71D2	UDP-Glycosyltransferase superfamily protein
	615	chr1	20330750	20330899	5.2	59.3	AT1G54445	-	Protein of unknown function (PD694200)
	616	chr1	8178150	8178249	5.2	54.4	AT1G23074	-	unknown protein
	617	chr5	1453250	1453449	5.2	100	AT5G04940	SUVH1	SU(VAR)3-9 homolog 1
	618	chr1	9470100	9470199	5.2	93.4	AT1G27260	-	Paired amphipathic helix (PAH2) superfamily protein
	619	chr4	16090000	16090099	5.2	25.9	AT4G33430	BAK1	BRI1-associated receptor kinase
	620	chr3	23103800	23103899	5.2	38	AT3G62455	-	transposable element gene
	621	chr2	12263100	12263199	5.2	43.7	AT2G28610	PRS	Homeodomain-like superfamily protein
	622	chr2	6197150	6197299	5.2	48.2	AT2G14540	ATSRP2	serpin 2
	623	chr1	28255850	28255949	5.2	37	AT1G75300	F22H5.16	NmrA-like negative transcriptional regulator family protein
	624	chr1	23108650	23108749	5.2	43.3	AT1G62430	ATCDS1	CDP-diacylglycerol synthase 1
	625	chr1	11086150	11086249	5.2	28	AT1G31070	GlcNAc1pUT1	N-acetylglucosamine-1-phosphate uridylyltransferase 1
	626	chr4	16460750	16460949	5.2	100	AT4G34430	CHB3	DNA-binding family protein
	627	chr4	17513600	17513749	5.2	74.8	AT4G37210	C7A10.150	Tetratricopeptide repeat (TPR)-like superfamily protein
	628	chr5	4081800	4081899	5.2	57	AT5G12920	T24H18_100	Transducin/WD40 repeat-like superfamily protein
	629	chr4	18237450	18237599	5.2	63.2	AT4G39160	T22F8.60	Homeodomain-like superfamily protein
	630	chr1	8309350	8309449	5.2	29	AT1G23390	AT1G23390	Kelch repeat-containing F-box family protein
	631	chr5	23574500	23574649	5.2	60	AT5G58300	LRR-RLK	Leucine-rich repeat protein kinase family protein
	632	chr5	9892750	9892849	5.2	50.6	---
	633	chr5	664650	664749	5.2	51.7	AT5G02880	UPL4	ubiquitin-protein ligase 4
	634	chr1	26991450	26991599	5.2	48.9	AT1G71770	PAB5	poly(A)-binding protein 5
	635	chr1	11004650	11004749	5.2	50.9	AT1G30920	-	F-box family protein
	636	chr4	11530700	11530799	5.2	79.1	AT4G21700	F17L22.160	Protein of unknown function (DUF2921)
	637	chr5	9836300	9836399	5.2	55.1	AT5G27770	AT5G27770	Ribosomal L22e protein family
	638	chr5	9305750	9305849	5.2	52.5	AT5G26710	AT5G26707	Glutamyl/glutaminyl-tRNA synthetase, class Ic
	639	chr5	359450	359549	5.2	56.1	AT5G01920	STN8	Protein kinase superfamily protein
	640	chr3	21643250	21643349	5.2	45	AT3G58510	RH11	DEA(D/H)-box RNA helicase family protein
	641	chr3	8673300	8673399	5.2	61.3	AT3G24000	PCMP-H87	Tetratricopeptide repeat (TPR)-like superfamily protein
	642	chr2	14505400	14505549	5.2	49.3	AT2G34357	AT2G34350	ARM repeat superfamily protein
	643	chr2	14452200	14452299	5.2	54.1	AT2G34220	MEE20	Protein with domains of unknown function (DUF627 and DUF629)
	644	chr2	13679000	13679149	5.2	56.5	AT2G32220	RPL27A	Ribosomal L27e protein family
	645	chr2	8723300	8723399	5.2	39.7	AT2G20210	AT2G20210	RNI-like superfamily protein
	646	chr2	8519100	8519199	5.2	45.3	AT2G19770	PRF5	profilin 5
	647	chr1	24723600	24723749	5.2	38.5	AT1G66310	-	F-box/RNI-like/FBD-like domains-containing protein
	648	chr1	19357700	19357849	5.2	54.6	AT1G52050	F5F19.11	Mannose-binding lectin superfamily protein
	649	chr1	954850	955049	5.2	38.4	AT1G03790	SOM	Zinc finger C-x8-C-x5-C-x3-H type family protein
	650	chr3	7535150	7535249	5.1	54.6	AT3G21400	AT3G21400/MHC9_8	unknown protein
	651	chr5	26444300	26444399	5.1	46	AT5G66150	-	Glycosyl hydrolase family 38 protein
	652	chr5	25315050	25315249	5.1	48.3	AT5G63100	-	S-adenosyl-L-methionine-dependent methyltransferases superfamily protein
	653	chr5	21630700	21630849	5.1	33.2	---
	654	chr5	2327150	2327249	5.1	40.2	AT5G07360	T2I1_70	Amidase family protein
	655	chr4	12138800	12138899	5.1	57.7	AT4G23180	CRK10	cysteine-rich RLK (RECEPTOR-like protein kinase) 10
	656	chr3	5412150	5412249	5.1	61.6	AT3G15980	AT3G15980	Coatomer, beta' subunit
	657	chr3	3774650	3774799	5.1	55.8	AT3G11920	F26K24.21	glutaredoxin-related
	658	chr2	6098200	6098299	5.1	64.7	---
	659	chr2	3908700	3908799	5.1	39.3	AT2G10232	-	transposable element gene
	660	chr1	28624050	28624199	5.1	46.7	AT1G76290	AEE21	AMP-dependent synthetase and ligase family protein
	661	chr1	20495950	20496049	5.1	34	AT1G54955	-	transposable element gene
	662	chr5	8774900	8775049	5.1	35.8	AT5G25280	-	serine-rich protein-related
	663	chr5	6446650	6446749	5.1	41.9	AT5G19170	-	Protein of Unknown Function (DUF239)
	664	chr4	10633850	10633949	5.1	30.4	AT4G19510	F24J7.70	Disease resistance protein (TIR-NBS-LRR class)
	665	chr2	15496850	15496949	5.1	51.6	---
	666	chr3	7818400	7818499	5.1	45.4	AT3G22160	-	VQ motif-containing protein
	667	chr5	26323800	26323899	5.1	48.2	AT5G65790	ATMYB68	myb domain protein 68
	668	chr5	4527050	4527149	5.1	41.8	AT5G14030	-	translocon-associated protein beta (TRAPB) family protein
	669	chr5	183800	183949	5.1	29.7	AT5G01450	-	RING/U-box superfamily protein
	670	chr4	13230400	13230649	5.1	33.6	AT4G26100	CK1	casein kinase 1
	671	chr4	12975900	12975999	5.1	25.9	AT4G25380	SAP10	stress-associated protein 10
	672	chr4	532200	532299	5.1	45.9	AT4G01270	AT4G01270	RING/U-box superfamily protein
	673	chr3	17481850	17481949	5.1	53.2	AT3G47440	TIP5;1	tonoplast intrinsic protein 5;1
	674	chr2	11882950	11883099	5.1	53.5	AT2G27900	AT2G27890	unknown protein
	675	chr3	8144350	8144499	5.1	47.4	AT3G22961	-	Paired amphipathic helix (PAH2) superfamily protein
	676	chr1	27994200	27994299	5.1	77.1	AT1G74480	RKD2	RWP-RK domain-containing protein
	677	chr1	1317600	1317749	5.1	85.5	AT1G04700	T1G11.5	PB1 domain-containing protein tyrosine kinase
	678	chr5	20521400	20521599	5.1	88.7	AT5G50390	PCMP-H58	Pentatricopeptide repeat (PPR-like) superfamily protein
	679	chr5	15971600	15971699	5.1	55.1	AT5G39880	AT5G39880	unknown protein
	680	chr5	4456950	4457049	5.1	45.3	AT5G13810	-	Glutaredoxin family protein
	681	chr5	1978150	1978249	5.1	41.5	AT5G06490	ATL71	RING/U-box superfamily protein
	682	chr5	570850	570949	5.1	40.3	AT5G02540	T22P11_130	NAD(P)-binding Rossmann-fold superfamily protein
	683	chr3	20436650	20436799	5.1	47.4	AT3G55130	ATWBC19	white-brown complex homolog 19
	684	chr3	6524550	6524649	5.1	42.4	AT3G18930	ATL65	RING/U-box superfamily protein
	685	chr3	4039050	4039199	5.1	47.8	AT3G12700	AT3G12700	Eukaryotic aspartyl protease family protein
	686	chr3	1413600	1413699	5.1	29.2	AT3G05060	NOP5-2	NOP56-like pre RNA processing ribonucleoprotein
	687	chr1	19820000	19820099	5.1	43.1	AT1G53165	ATMAP4K ALPHA1	Protein kinase superfamily protein
	688	chr4	16349050	16349199	5.1	72.4	AT4G34138	UGT73B1	UDP-glucosyl transferase 73B1
	689	chr5	24937800	24937949	5.1	41.9	AT5G62090	SLK2	SEUSS-like 2
	690	chr5	24192700	24192799	5.1	43.1	AT5G60070	-	ankyrin repeat family protein
	691	chr5	16804500	16804599	5.1	49.6	AT5G42010	-	Transducin/WD40 repeat-like superfamily protein
	692	chr5	15750600	15750749	5.1	47.5	AT5G39350	PCMP-E16	Tetratricopeptide repeat (TPR)-like superfamily protein
	693	chr4	16890150	16890249	5.1	41.8	AT4G35580	NTL9	NAC transcription factor-like 9
	694	chr4	9022050	9022149	5.1	42.7	AT4G15890	DL3985W	binding
	695	chr3	8038900	8038999	5.1	33.1	AT3G22750	-	Protein kinase superfamily protein
	696	chr2	11730150	11730249	5.1	26.8	AT2G27430	F10A12.11	ARM repeat superfamily protein
	697	chr1	21413700	21413799	5.1	44.9	AT1G57810	-	transposable element gene
	698	chr1	21055500	21055599	5.1	39	AT1G56240	AtPP2-B13	phloem protein 2-B13
	699	chr1	8082600	8082749	5.1	48.5	AT1G22850	F29G20.19	SNARE associated Golgi protein family
	700	chr1	5849500	5849599	5.1	31.3	AT1G17110	UBP15	ubiquitin-specific protease 15
	701	chr1	5751550	5751649	5.1	47.5	AT1G16800	-	P-loop containing nucleoside triphosphate hydrolases superfamily protein
	702	chr1	2275150	2275249	5.1	41.6	AT1G07400	HSP17.8	HSP20-like chaperones superfamily protein
	703	chr5	14621450	14621549	5.1	33.7	AT5G37010	AT5G37010/K15O15_20	unknown protein
	704	chr5	9907000	9907099	5.1	34.2	AT5G27890	-	BEST Arabidopsis thaliana protein match is: myosin heavy chain-related
	705	chr2	9307450	9307599	5.1	70.7	AT2G21840	-	Cysteine/Histidine-rich C1 domain family protein
	706	chr5	2051350	2051449	5.1	36.6	AT5G06670	-	P-loop containing nucleoside triphosphate hydrolases superfamily protein
	707	chr2	17466350	17466449	5.1	54.1	AT2G41860	CPK14	calcium-dependent protein kinase 14
	708	chr1	4450	4549	5.1	44.4	AT1G01010	ANAC001	NAC domain containing protein 1
	709	chr5	1023750	1023899	5.1	91.3	AT5G03837	-	unknown protein
	710	chr3	4155750	4155849	5.1	56.8	AT3G12981	-	pseudogene of F-box family protein
	711	chr5	21756250	21756349	5.1	31.3	AT5G53550	YSL3	YELLOW STRIPE like 3
	712	chr4	11003800	11003949	5.1	54.7	AT4G20370	TSF	PEBP (phosphatidylethanolamine-binding protein) family protein
	713	chr4	5967850	5967949	5.1	35.2	AT4G09425	-	transposable element gene
	714	chr1	30029800	30029899	5.1	34.9	AT1G79830	GC5	golgin candidate 5
	715	chr3	5999650	5999749	5.1	53.8	AT3G17520	LEA32	Late embryogenesis abundant protein (LEA) family protein
	716	chr5	25590550	25590649	5.1	43.5	AT5G63940	-	Protein kinase protein with adenine nucleotide alpha hydrolases-like domain
	717	chr5	22303900	22303999	5.1	32.6	AT5G54920	MBG8.19	unknown protein
	718	chr5	21458950	21459049	5.1	39.4	AT5G52910	ATIM	timeless family protein
	719	chr5	3595550	3595649	5.1	24.5	AT5G11270	OCP3	overexpressor of cationic peroxidase 3
	720	chr4	12716950	12717049	5.1	39.6	AT4G24630	-	DHHC-type zinc finger family protein
	721	chr4	2148100	2148199	5.1	60.2	---
	722	chr3	22016450	22016549	5.1	38	AT3G59600	NRPB8B	RNA polymerase Rpb8
	723	chr2	19673400	19673549	5.1	31.9	AT2G48110	REF4	reduced epidermal fluorescence 4
	724	chr2	9908850	9908949	5.1	31.3	---
	725	chr1	29853700	29853799	5.1	56.9	AT1G79360	ATOCT2	organic cation/carnitine transporter 2
	726	chr1	25763600	25763749	5.1	36.6	AT1G68610	PCR11	PLANT CADMIUM RESISTANCE 11
	727	chr1	8917950	8918049	5.1	26.3	AT1G25420	F2J7.16	Regulator of Vps4 activity in the MVB pathway protein
	728	chr1	726750	726849	5.1	28.6	AT1G03060	SPI	Beige/BEACH domain ;WD domain, G-beta repeat protein
	729	chr4	10320700	10320799	5.1	66.6	AT4G18800	ATHSGBP	RAB GTPase homolog A1D
	730	chr4	10304650	10304799	5.1	56.7	AT4G18750	DOT4	Pentatricopeptide repeat (PPR) superfamily protein
	731	chr5	1167600	1167699	5.1	78	AT5G04235	-	transposable element gene
	732	chr2	967350	967449	5.1	38	AT2G03200	AT2G03200	Eukaryotic aspartyl protease family protein
	733	chr5	14938350	14938449	5.1	100	AT5G37610	-	Eukaryotic porin family protein
	734	chr4	12224200	12224349	5.1	53	AT4G23410	TET5	tetraspanin5
	735	chr5	24302250	24302349	5.1	50.1	AT5G60430	AT5G60430	drug transmembrane transporters;antiporters
	736	chr5	5739150	5739299	5.1	57	AT5G17420	IRX3	Cellulose synthase family protein
	737	chr4	5724350	5724449	5.1	42.8	AT4G08920	CRY1	cryptochrome 1
	738	chr3	8645950	8646049	5.1	40.3	AT3G23930	AT3G23930/F14O13_12	unknown protein
	739	chr3	3406750	3406849	5.1	35.5	AT3G10880	T7M13.4	unknown protein
	740	chr2	16816450	16816599	5.1	39.8	AT2G40260	T07M07.14	Homeodomain-like superfamily protein
	741	chr1	27137450	27137549	5.1	37.2	AT1G72130	-	Major facilitator superfamily protein
	742	chr1	9379800	9379899	5.1	51.5	AT1G27020	AT1G27020	unknown protein
	743	chr1	5601450	5601599	5.1	42	AT1G16380	ATCHX1	Cation/hydrogen exchanger family protein
	744	chr5	760100	760199	5.1	41.6	AT5G03190	CPUORF47	conserved peptide upstream open reading frame 47
	745	chr3	20921850	20921949	5.1	58.4	AT3G56420	-	Thioredoxin superfamily protein
	746	chr1	6823700	6823799	5.1	46.5	AT1G19730	ATTRX4	Thioredoxin superfamily protein
	747	chr5	20793400	20793499	5.1	36.7	AT5G51160	-	Ankyrin repeat family protein
	748	chr5	17744100	17744249	5.1	44.1	AT5G44090	-	Calcium-binding EF-hand family protein
	749	chr5	2937350	2937449	5.1	47.6	AT5G09440	EXL4	EXORDIUM like 4
	750	chr5	2333250	2333399	5.1	25.5	AT5G07380	-	unknown protein
	751	chr4	10484150	10484249	5.1	31.8	AT4G19170	NCED4	nine-cis-epoxycarotenoid dioxygenase 4
	752	chr2	19435750	19435849	5.1	30	AT2G47350	-	HIT zinc finger ;PAPA-1-like conserved region
	753	chr2	15838850	15838949	5.1	38.2	AT2G37790	AKR4C10	NAD(P)-linked oxidoreductase superfamily protein
	754	chr2	11301900	11301999	5.1	38	AT2G26570	WEB1	Plant protein of unknown function (DUF827)
	755	chr2	4089300	4089399	5.1	52.3	---
	756	chr1	26103700	26103849	5.1	44.8	AT1G69440	AGO7	Argonaute family protein
	757	chr1	17611500	17611599	5.1	51.3	AT1G47816	-	transposable element gene
	758	chr1	16372500	16372649	5.1	32.5	AT1G43387	-	transposable element gene
	759	chr5	6678450	6678549	5.1	44.7	AT5G19750	-	Peroxisomal membrane 22 kDa (Mpv17/PMP22) family protein
	760	chr4	7748350	7748449	5.1	22.9	---
	761	chr3	18805150	18805249	5.1	30.3	AT3G50640	T3A5.20	unknown protein
	762	chr5	23871400	23871499	5.1	32.6	AT5G59130	-	Subtilase family protein
	763	chr5	14712500	14712649	5.1	44.9	AT5G37170	-	O-methyltransferase family protein
	764	chr5	1740750	1740849	5.1	34.8	AT5G05790	-	Duplicated homeodomain-like superfamily protein
	765	chr4	14086550	14086649	5.1	51.5	AT4G28510	ATPHB1	prohibitin 1
	766	chr4	12647550	12647649	5.1	24.3	AT4G24470	TIFY1	GATA-type zinc finger protein with TIFY domain
	767	chr4	4976300	4976399	5.1	33.7	---
	768	chr4	3366050	3366199	5.1	60.8	---
	769	chr3	7197500	7197599	5.1	50.7	AT3G20610	-	non-race specific disease resistance protein, putative
	770	chr3	6918050	6918149	5.1	32.9	AT3G19895	-	RING/U-box superfamily protein
	771	chr3	2715950	2716099	5.1	51.2	AT3G08930	-	LMBR1-like membrane protein
	772	chr3	244000	244099	5.1	39.6	AT3G01650	RGLG1	RING domain ligase1
	773	chr2	1336300	1336399	5.1	24.8	AT2G04040	ATDTX1	MATE efflux family protein
	774	chr2	661350	661449	5.1	31.7	AT2G02480	STI	AAA-type ATPase family protein
	775	chr2	280050	280149	5.1	36	AT2G01630	-	O-Glycosyl hydrolases family 17 protein
	776	chr1	23549100	23549199	5.1	51	AT1G63490	-	transcription factor jumonji (jmjC) domain-containing protein
	777	chr1	23366050	23366149	5.1	49	AT1G63030	ddf2	Integrase-type DNA-binding superfamily protein
	778	chr1	11236950	11237049	5.1	38	AT1G31360	RECQL2	RECQ helicase L2
	779	chr1	2311850	2311999	5.1	56	AT1G07520	SCL31	GRAS family transcription factor
	780	chr5	23980050	23980149	5.1	36.4	AT5G59480	AT5G59480	Haloacid dehalogenase-like hydrolase (HAD) superfamily protein
	781	chr4	15638650	15638749	5.1	22.5	AT4G32400	EMB104	Mitochondrial substrate carrier family protein
	782	chr5	14575850	14575949	5.1	57.7	AT5G36935	-	transposable element gene
	783	chr5	13309000	13309099	5.1	42.3	---
	784	chr5	2925550	2925649	5.1	33.3	AT5G09410	EICBP.B	ethylene induced calmodulin binding protein
	785	chr3	6314200	6314299	5.1	26	AT3G18390	EMB1865	CRS1 / YhbY (CRM) domain-containing protein
	786	chr3	536850	536999	5.1	55.7	AT3G02550	LBD41	LOB domain-containing protein 41
	787	chr2	6955850	6955949	5.1	36.2	AT2G16000	-	transposable element gene
	788	chr2	4115650	4115749	5.1	39	AT2G10589	-	unknown pseudogene
	789	chr2	3469200	3469299	5.1	57.1	AT2G07732	-	Ribulose bisphosphate carboxylase large chain, catalytic domain
	790	chr2	1355300	1355449	5.1	35.1	AT2G04070	DTXL2	MATE efflux family protein
	791	chr1	22545250	22545349	5.1	31.9	AT1G61160	-	CONTAINS InterPro DOMAIN/s: Retrotransposon gag protein
	792	chr1	6147600	6147699	5.1	43.5	AT1G17850	STR8	Rhodanese/Cell cycle control phosphatase superfamily protein
	793	chr1	5446900	5447049	5.1	54.9	AT1G15820	LHCB6	light harvesting complex photosystem II subunit 6
	794	chr1	4474950	4475049	5.1	36.1	AT1G13130	F3F19.15	Cellulase (glycosyl hydrolase family 5) protein
	795	chr1	3505900	3506049	5.1	23.7	AT1G10610	BHLH90	basic helix-loop-helix (bHLH) DNA-binding superfamily protein
	796	chr5	1082050	1082149	5.1	27.2	AT5G04020	F8F6_230	calmodulin binding
	797	chr3	15228250	15228399	5.1	91.3	AT3G43280	F7K15_130	unknown protein
	798	chr5	3791300	3791399	5.1	69.9	AT5G11770	PSST	NADH-ubiquinone oxidoreductase 20 kDa subunit, mitochondrial
	799	chr5	13183450	13183549	5	100	AT5G34860	-	transposable element gene
	800	chr4	18563350	18563449	5	27.8	AT4G40050	T5J17.220	Protein of unknown function (DUF3550/UPF0682)
	801	chr3	12264700	12264799	5	33	---
	802	chr2	15122950	15123049	5	31.9	AT2G36010	E2F3	E2F transcription factor 3
	803	chr5	5827950	5828049	5	40.7	AT5G17690	TFL2	like heterochromatin protein (LHP1)
	804	chr5	1920450	1920599	5	21.1	AT5G06290	2-Cys Prx B	2-cysteine peroxiredoxin B
	805	chr5	214900	214999	5	41.9	AT5G01550	LECRKA4.2	lectin receptor kinase a4.1
	806	chr4	15966450	15966549	5	20	AT4G33090	APM1	aminopeptidase M1
	807	chr4	9606200	9606349	5	36.2	AT4G17090	CT-BMY	chloroplast beta-amylase
	808	chr3	22861350	22861449	5	33.7	AT3G61760	ADL1B	DYNAMIN-like 1B
	809	chr3	21814150	21814249	5	41.9	AT3G59020	AT3G59020	ARM repeat superfamily protein
	810	chr3	14722150	14722249	5	63.7	AT3G42630	-	Pentatricopeptide repeat (PPR) superfamily protein
	811	chr1	11783950	11784099	5	30.2	AT1G32580	T9G5.3	plastid developmental protein DAG, putative
	812	chr1	5536000	5536099	5	29.9	AT1G16160	WAKL5	wall associated kinase-like 5
	813	chr1	1900000	1900099	5	45.4	AT1G06220	MEE5	Ribosomal protein S5/Elongation factor G/III/V family protein
	814	chr5	4692000	4692099	5	56.7	AT5G14550	AT5G14550	Core-2/I-branching beta-1,6-N-acetylglucosaminyltransferase family protein
	815	chr3	18471100	18471199	5	21.6	AT3G49796	-	unknown protein
	816	chr1	12622150	12622249	5	45.5	AT1G34520	-	MBOAT (membrane bound O-acyl transferase) family protein
	817	chr5	14948000	14948099	5	37	AT5G37630	EMB2656	ARM repeat superfamily protein
	818	chr4	2677350	2677499	5	49.5	AT4G05190	ATK5	kinesin 5
	819	chr4	426000	426099	5	51.6	AT4G00990	-	Transcription factor jumonji (jmjC) domain-containing protein
	820	chr2	657550	657699	5	43	---
	821	chr1	17669050	17669249	5	32.1	AT1G47940	T2J15.14	Pentatricopeptide repeat (PPR) superfamily protein
	822	chr1	10350200	10350299	5	38.1	AT1G29630	EXO1	5'-3' exonuclease family protein
	823	chr1	3086900	3086999	5	29.9	AT1G09540	MYB61	myb domain protein 61
	824	chr1	3045500	3045599	5	30.1	AT1G09440	F14J9.10	Protein kinase superfamily protein
	825	chr4	15353950	15354049	5	56.6	AT4G31720	TAFII15	TBP-associated factor II 15
	826	chr3	18897850	18897949	5	46.9	AT3G50840	-	Phototropic-responsive NPH3 family protein
	827	chr1	3389500	3389599	5	70.5	AT1G10330	PCMP-E71	Tetratricopeptide repeat (TPR)-like superfamily protein
	828	chr2	19039250	19039349	5	35.9	AT2G46380	-	Protein of unknown function (DUF3133)
	829	chr5	11508450	11508549	5	87.4	AT5G31355	-	transposable element gene
	830	chr5	5087700	5087799	5	31.9	AT5G15640	F14F8_20	Mitochondrial substrate carrier family protein
	831	chr5	4788450	4788549	5	33.4	AT5G14810	-	transposable element gene
	832	chr4	14536400	14536499	5	21	AT4G29670	ACHT2	atypical CYS HIS rich thioredoxin 2
	833	chr4	5764250	5764349	5	37.7	AT4G08990	AT4G08990	DNA (cytosine-5-)-methyltransferase family protein
	834	chr3	23239550	23239649	5	29.3	AT3G62860	F26K9_290	alpha/beta-Hydrolases superfamily protein
	835	chr3	22519950	22520049	5	55.7	AT3G60935	-	transposable element gene
	836	chr3	10134050	10134149	5	43	AT3G27390	-	unknown protein
	837	chr3	8780950	8781049	5	22.4	AT3G24240	RCH2	Leucine-rich repeat receptor-like protein kinase family protein
	838	chr3	7596450	7596549	5	33	AT3G21560	UGT84A2	UDP-Glycosyltransferase superfamily protein
	839	chr1	7411200	7411299	5	30.1	AT1G21160	AT1G21160	eukaryotic translation initiation factor 2 (eIF-2) family protein
	840	chr5	6972600	6972749	5	85	AT5G20610	AT5G20610	unknown protein
	841	chr1	16392600	16392699	5	63.7	---
	842	chr4	6131100	6131199	5	32.1	AT4G09720	ATRABG3A	RAB GTPase homolog G3A
	843	chr5	24132250	24132349	5	90.2	AT5G59920	ULI3	Cysteine/Histidine-rich C1 domain family protein
	844	chr1	17698850	17698999	5	70.1	AT1G47990	ATGA2OX4	gibberellin 2-oxidase 4
	845	chr4	15763900	15764049	5	30.7	AT4G32680	F4D11.120	unknown protein
	846	chr3	2976650	2976799	5	43.4	AT3G09710	IQD1	IQ-domain 1
	847	chr2	17383400	17383549	5	43.1	AT2G41700	ABCA1	ATP-binding cassette A1
	848	chr2	13666450	13666549	5	33.5	AT2G32170	-	S-adenosyl-L-methionine-dependent methyltransferases superfamily protein
	849	chr3	19038400	19038499	5	28.7	AT3G51280	F24M12.320	Tetratricopeptide repeat (TPR)-like superfamily protein
	850	chr4	18186850	18186949	5	49.1	AT4G39030	EDS5	MATE efflux family protein
	851	chr2	328450	328549	5	21.9	AT2G01750	ATMAP70-3	microtubule-associated proteins 70-3
	852	chr1	28277850	28277949	5	33.3	AT1G75370	AT1G75370/F1B16_21	Sec14p-like phosphatidylinositol transfer family protein
	853	chr5	8412450	8412549	5	34.1	AT5G24580	-	Heavy metal transport/detoxification superfamily protein
	854	chr5	5006400	5006499	5	30.6	AT5G15410	DND1	Cyclic nucleotide-regulated ion channel family protein
	855	chr3	9025950	9026049	5	44.6	AT3G24715	-	Protein kinase superfamily protein with octicosapeptide/Phox/Bem1p domain
	856	chr2	13707650	13707749	5	40.6	AT2G32270	ZIP3	zinc transporter 3 precursor
	857	chr1	22741800	22741899	5	45.2	---
	858	chr1	6544100	6544199	5	55.5	AT1G18940	-	Nodulin-like / Major Facilitator Superfamily protein
	859	chr1	5407600	5407699	5	28.8	AT1G15730	F7H2.7	Cobalamin biosynthesis CobW-like protein
	860	chr1	30227300	30227399	5	47.1	AT1G80400	F5I6.15	RING/U-box superfamily protein
	861	chr3	902050	902149	5	62.2	AT3G03670	PER28	Peroxidase superfamily protein
	862	chr4	1534150	1534249	5	51.2	AT4G03455	MIR447B	MIR447B; miRNA
	863	chr3	22892400	22892549	5	31.6	AT3G61840	AT3G61840/F21F14_10	Protein of unknown function (DUF688)
	864	chr3	8430650	8430749	5	32.1	AT3G23510	AT3G23510/MEE5_5	Cyclopropane-fatty-acyl-phospholipid synthase
	865	chr3	432000	432099	5	22.1	AT3G02260	BIG	auxin transport protein (BIG)
	866	chr2	18770150	18770299	5	55.4	AT2G45540	-	WD-40 repeat family protein / beige-related
	867	chr2	13553250	13553349	5	24.8	AT2G31870	TEJ	Poly (ADP-ribose) glycohydrolase (PARG)
	868	chr2	10221450	10221549	5	35.2	AT2G24030	AT2G24030	zinc ion binding;nucleic acid binding
	869	chr1	24054450	24054549	5	51.5	AT1G64760	-	O-Glycosyl hydrolases family 17 protein
	870	chr1	8132050	8132149	5	41.2	AT1G22970	F19G10.8	unknown protein
	871	chr5	20560600	20560699	5	78	AT5G50490	NF-YC5	nuclear factor Y, subunit C5
	872	chr5	15643000	15643099	5	31.3	AT5G39080	-	HXXXD-type acyl-transferase family protein
	873	chr5	22219900	22219999	5	35.5	AT5G54690	GAUT12	galacturonosyltransferase 12
	874	chr4	15895050	15895149	5	37.9	AT4G32920	AT4G32920	glycine-rich protein
	875	chr4	9752700	9752799	5	32.7	AT4G17490	ATERF6	ethylene responsive element binding factor 6
	876	chr3	19098950	19099049	5	40.9	AT3G51470	-	Protein phosphatase 2C family protein
	877	chr3	17312800	17312949	5	30.8	AT3G46990	F13I12.40	Protein of unknown function (DUF740)
	878	chr3	15237000	15237099	5	47.4	AT3G43300	ATMIN7	HOPM interactor 7
	879	chr3	14371300	14371399	5	48	AT3G42200	-	transposable element gene
	880	chr3	10081300	10081449	5	52.9	AT3G27290	-	RNI-like superfamily protein
	881	chr2	2596300	2596399	5	39	AT2G06540	-	transposable element gene
	882	chr1	27650250	27650349	5	44.5	AT1G73560	T9L24.28	Bifunctional inhibitor/lipid-transfer protein/seed storage 2S albumin superfamily protein
	883	chr1	25733400	25733499	5	30.6	AT1G68560	ATXYL1	alpha-xylosidase 1
	884	chr5	19245400	19245499	5	56.3	AT5G47440	-	Plant protein of unknown function (DUF828) with plant pleckstrin homology-like region
	885	chr5	5380800	5380899	5	38.6	AT5G16480	AT5G16480	Phosphotyrosine protein phosphatases superfamily protein
	886	chr5	4695700	4695799	5	40.9	AT5G14570	ATNRT2.7	high affinity nitrate transporter 2.7
	887	chr2	12241050	12241149	5	27.9	AT2G28570	-	unknown protein
	888	chr1	26733250	26733349	5	35.3	AT1G70900	F15H11.13	unknown protein
	889	chr1	336100	336249	5	40	AT1G01960	EDA10	SEC7-like guanine nucleotide exchange family protein
	890	chr5	23337400	23337499	5	21.7	AT5G57625	-	CAP (Cysteine-rich secretory proteins, Antigen 5, and Pathogenesis-related 1 protein) superfamily protein
	891	chr5	4816300	4816399	5	27.2	AT5G14880	POT8	Potassium transporter family protein
	892	chr1	30031850	30031949	4.9	28.5	AT1G79830	GC5	golgin candidate 5
	Note: ES rank, the rank of enrichment sites (ES) based on their Log2FC; Log2FC (a.k.a. max_log2FC), maximal log2 fold change between normalized IP and Input DNA fragment counts; P, -10*log10(p-value). The p-value is obtained by the local poisson read sampling model; The linked gene, The gene whose CDSS or CDSE is closest to the center of the ES site, but not beyound 2000bp. The cutoff value for f…

## Sheet: Table S2
	Table S2. Enriched GO terms identified with GeneCodis and the genes within the GO terms
	GO ID	Ontology	Term	Num. of Genes	p-Value	FDR	Genes
	GO:0016049	BP	cell growth	7	3.36e-06	0.000349559	AT3G06400,AT5G40770,AT1G17580,AT4G33430,AT2G44950,AT4G36480,AT1G63030
	GO:0005086	MF	ARF guanyl-nucleotide exchange factor activity	4	5.54e-06	0.000642116	AT5G27970,AT3G60860,AT3G43300,AT1G01960
	GO:0005488	MF	binding	36	6.32e-05	0.00244538	AT4G10020,AT5G27970,AT2G03150,AT4G32400,AT5G01550,AT1G60070,AT5G06060,AT1G05020,AT1G23900,AT4G35230,AT5G62600,AT2G27430,AT5G13490,AT3G60860,AT4G36630,AT1G01320,AT3G59020,AT4G15890,AT4G36550,AT2G39260,AT1G03060,AT5G17790,AT5G15640,AT5G47690,AT3G43300,AT5G02540,AT3G02260,AT5G10730,AT3G51280,AT1G01960,AT4G31480,AT4G37210,AT2G01600,AT5G37630,AT1G76470,AT2G34357
	GO:0009640	BP	photomorphogenesis	7	0.000154366	0.00535137	AT3G21150,AT4G08920,AT1G09570,AT4G37470,AT3G02260,AT2G36910,AT5G39860
	GO:0009555	BP	pollen development	11	0.000247719	0.00644069	AT2G03120,AT2G36850,AT4G04970,AT2G34220,AT4G24960,AT2G37040,AT3G12280,AT1G74260,AT4G02460,AT3G21180,AT2G07050
	GO:0016192	BP	vesicle-mediated transport	10	0.000667783	0.0138899	AT1G60070,AT1G23900,AT2G36900,AT5G04920,AT3G15980,AT3G60860,AT3G43300,AT5G07120,AT1G01960,AT4G31480
	GO:0042752	BP	regulation of circadian rhythm	4	0.000705315	0.0122255	AT5G48890,AT3G20810,AT3G22380,AT5G52910
	GO:0004553	MF	hydrolyzing O-glycosyl compounds	16	0.000767325	0.0148349	AT1G11545,AT1G77410,AT3G18080,AT5G48070,AT1G64760,AT3G52600,AT1G02640,AT2G01630,AT1G13130,AT3G60130,AT1G68560,AT1G23210,AT5G58090,AT5G09730,AT5G66150,AT2G44460
	GO:0009793	BP	embryo development ending in seed dormancy	19	0.00100497	0.0130646	AT1G48850,AT2G03150,AT4G32400,AT4G22970,AT5G13790,AT1G48410,AT2G30920,AT3G60740,AT2G34220,AT2G25660,AT3G17520,AT1G69670,AT3G18390,AT5G21140,AT4G36630,AT4G04350,AT1G06220,AT5G37630,AT3G02660
	GO:0004672	MF	protein kinase activity	28	0.00114157	0.0189174	AT3G22750,AT5G01550,AT5G24970,AT1G09970,AT1G09440,AT4G35230,AT2G42640,AT4G33430,AT4G08920,AT3G53590,AT4G23050,AT5G61560,AT5G47070,AT4G23180,AT5G63940,AT3G04810,AT3G24240,AT1G67720,AT1G07870,AT4G26100,AT5G02800,AT3G24715,AT1G53165,AT5G01920,AT1G23540,AT1G04700,AT1G71810,AT2G41860
	GO:0080167	BP	response to karrikin	10	0.00134187	0.0139554	AT4G13510,AT5G19520,AT3G21560,AT2G37040,AT5G17050,AT5G57785,AT4G37470,AT5G07480,AT2G36080,AT2G44460
	GO:0050790	BP	regulation of catalytic activity	4	0.00135294	0.0117255	AT5G27970,AT3G60860,AT3G43300,AT1G01960
	GO:0009561	BP	megagametogenesis	4	0.00135294	0.0117255	AT3G03650,AT2G18080,AT4G14220,AT1G01960
	GO:0003700	MF	sequence-specific DNA binding transcription factor activity	61	0.00211767	0.0307062	AT2G36010,AT4G17490,AT5G44180,AT5G65510,AT1G03790,AT4G30980,AT2G36270,AT1G63490,AT4G34430,AT1G07520,AT5G47290,AT5G54470,AT4G00990,AT2G28610,AT1G31050,AT4G16420,AT5G13790,AT1G13260,AT4G24470,AT1G30670,AT3G59580,AT3G21150,AT1G53160,AT1G09540,AT5G48890,AT3G47620,AT2G36890,AT5G65790,AT1G10610,AT3G24120,AT2G40260,AT5G25220,AT1G74480,AT1G44830,AT2G31180,AT3G20810,AT3G06120,AT5G47140,AT4G39160,AT1G72010…
	GO:0005524	MF	ATP binding	52	0.00214691	0.0276713	AT3G06400,AT4G24970,AT1G80350,AT3G22750,AT5G01550,AT1G08520,AT2G21450,AT2G46020,AT5G24970,AT1G15890,AT5G66910,AT1G09970,AT2G02480,AT1G09440,AT4G35230,AT5G04895,AT2G42640,AT4G08920,AT3G53590,AT4G25370,AT5G61560,AT5G53350,AT5G45240,AT5G47070,AT4G23180,AT5G63940,AT4G35740,AT3G04810,AT5G58300,AT3G24240,AT1G07870,AT4G26100,AT4G04350,AT3G20050,AT5G02800,AT3G24715,AT1G53165,AT3G58510,AT3G13490,AT4G19510…
	GO:0003677	MF	DNA binding	53	0.00291678	0.0338346	AT2G36010,AT4G17490,AT3G06400,AT3G27260,AT5G65510,AT4G30980,AT2G36270,AT4G34430,AT5G47290,AT2G21450,AT2G46020,AT4G16420,AT5G13790,AT1G13260,AT1G30670,AT2G02480,AT1G13880,AT4G08990,AT1G53160,AT4G25380,AT3G52800,AT1G29630,AT1G09540,AT5G65630,AT2G36890,AT5G65790,AT1G10610,AT3G05060,AT2G40260,AT3G05545,AT1G44830,AT2G31180,AT3G06120,AT4G39160,AT1G10120,AT4G33450,AT5G35210,AT5G44210,AT2G31370,AT3G12280…
	GO:0008270	MF	zinc ion binding	48	0.00367342	0.0355097	AT2G24830,AT3G21820,AT5G06490,AT5G27420,AT4G17245,AT4G34430,AT5G05070,AT5G54470,AT4G00990,AT2G21840,AT2G01818,AT3G21150,AT4G25380,AT3G52800,AT2G24030,AT5G11770,AT5G04270,AT4G13460,AT3G27510,AT3G18930,AT2G44580,AT3G01650,AT3G45530,AT5G36228,AT4G29640,AT4G01270,AT2G28460,AT1G13440,AT2G39720,AT4G24630,AT5G35210,AT2G29660,AT5G17790,AT5G01450,AT1G04850,AT3G45260,AT5G01960,AT1G80400,AT3G56490,AT4G14220…
	GO:0050832	BP	defense response to fungus	9	0.00540993	0.0432794	AT5G09440,AT2G31870,AT1G12200,AT5G44030,AT4G33430,AT5G60950,AT1G64280,AT2G34930,AT5G11270
	GO:0009832	BP	plant-type cell wall biogenesis	4	0.00555421	0.0412599	AT1G80350,AT1G32180,AT5G44030,AT5G17420
	GO:0015031	BP	protein transport	8	0.00637227	0.0441811	AT1G60070,AT1G11180,AT4G24920,AT5G60860,AT4G18800,AT1G01200,AT4G09720,AT2G30695
	GO:0004871	MF	signal transducer activity	8	0.00637227	0.0492789	AT4G40050,AT5G54200,AT4G23050,AT5G42010,AT3G50840,AT1G09570,AT2G30520,AT1G67900
	GO:0044237	BP	cellular metabolic process	4	0.00792906	0.0485072	AT4G30440,AT4G30000,AT5G10730,AT1G76470
	GO:0000226	BP	microtubule cytoskeleton organization	3	0.00809432	0.0467672	AT1G80350,AT5G51600,AT4G05190

## Sheet: Table S3
	Table S3. Group of coherent GO terms generated through GeneTerm Linker
	GO ID	Term	Num. of Genes	p-Value	Genes
	GO:0016049 GO:0051301	Cell growth Cell division	7	3.36115e-06	AT3G06400,AT5G40770,AT1G17580,AT4G33430,AT2G44950,AT4G36480,AT1G63030
	GO:0009910	Negative regulation of flower development	4	7.15386e-05	AT5G13790,AT1G13260,AT5G17690,AT1G61040
	GO:0030276 GO:0016192 GO:0006886	Clathrin binding Vesicle-mediated transport Intracellular protein transport	7	0.00010035	AT1G60070,AT1G05020,AT1G23900,AT4G31480,AT2G01600,AT3G59020,AT3G15980
	GO:0009640	Photomorphogenesis	7	0.000154366	AT3G21150,AT4G08920,AT1G09570,AT4G37470,AT3G02260,AT2G36910,AT5G39860
	GO:0005086 GO:0005085	ARF guanyl-nucleotide exchange factor activity Guanyl-nucleotide exchange factor activity	11	0.000171327	AT5G27970,AT3G60860,AT3G43300,AT1G01960,AT1G60070,AT1G23900,AT4G31480,AT3G15980,AT5G07120,AT2G36900,AT5G04920
	GO:0031225 GO:0046658 GO:0043169	Anchored to membrane Anchored to plasma membrane Cation binding	7	0.000646761	AT5G44130,AT1G64760,AT5G51480,AT5G58090,AT1G03870,AT2G01630,AT3G06035
	GO:0042752	Regulation of circadian rhythm	4	0.000705315	AT5G48890,AT3G20810,AT3G22380,AT5G52910
	GO:0030244 GO:0009832 GO:0009863	Cellulose biosynthetic process Plant-type cell wall biogenesis Salicylic acid mediated signaling pathway	6	0.000945923	AT1G32180,AT5G44030,AT5G17420,AT1G80350,AT2G20370,AT1G53130
	GO:0050832 GO:0016746	Defense response to fungus Transferase activity, transferring acyl groups	11	0.00119416	AT5G09440,AT2G31870,AT1G12200,AT5G44030,AT4G33430,AT5G60950,AT1G64280,AT2G34930,AT5G11270,AT4G34250,AT1G01120
	GO:0006355 GO:0009739	Regulation of transcription, DNA-dependent Response to gibberellin stimulus	4	0.00196347	AT2G36270,AT3G47620,AT2G36890,AT5G27320
	GO:0015238 GO:0015297 GO:0005215	Drug transmembrane transporter activity Antiporter activity Transporter activity	6	0.00265773	AT1G15150,AT2G04040,AT2G04070,AT5G60430,AT4G39030,AT5G65380
	GO:0042803	Protein homodimerization activity	4	0.00628419	AT5G13790,AT4G08920,AT2G44950,AT1G28420
	GO:0015031	Protein transport	8	0.00637227	AT1G60070,AT1G11180,AT4G24920,AT5G60860,AT4G18800,AT1G01200,AT4G09720,AT2G30695

## Sheet: Table S4
	Table S4. Enriched GO terms identified using GOEAST
	GOID	Ontology	Term	log_odds _ratio	p	TAIR ID
	GO:0005086	MF	ARF guanyl-nucleotide exchange factor activity	4.7	0.013	AT5G27970; AT3G60860; AT3G43300; AT1G01960
	GO:0042752	BP	regulation of circadian rhythm	3.28	0.076	AT3G20810; AT3G22380; AT3G26640; AT5G48890; AT5G52910
	GO:0005085	MF	guanyl-nucleotide exchange factor activity	3.19	0.093	AT5G27970; AT3G60860; AT5G02010; AT3G43300; AT1G01960
	GO:0048229	BP	gametophyte development	1.51	0.093	AT1G01960; AT1G68610; AT1G74260; AT2G02810; AT2G07050; AT2G18080; AT2G34220; AT2G36850; AT3G03650; AT3G12280; AT3G21180; AT3G47440; AT4G04970; AT4G14220; AT4G20050; AT4G24960;
	GO:0009791	BP	post-embryonic development	1.05	0.013	AT1G06220; AT1G09540; AT1G09570; AT1G13260; AT1G17110; AT1G17580; AT1G48410; AT1G53130; AT1G69670; AT2G03150; AT2G25660; AT2G28610; AT2G30920; AT2G30920; AT2G33880; AT2G34220; AT2G36270; AT2G36910; AT2G44950; AT3G06120; AT3G21150; AT3G26640; AT3G47620; AT3G60740; AT4G00026; AT4G08920; AT4G13510; AT4G24960; AT4G32400; AT5G07120; AT5G13790; AT5G15150; AT5G17690; AT5G21140; AT5G27320; AT5G39860; AT5…
	GO:0022857	MF	transmembrane transporter activity	1.05	0.034	AT1G16380; AT1G30840; AT2G02810; AT2G04040; AT2G17790; AT2G29120; AT2G29120; AT2G32270; AT2G36910; AT2G41700; AT2G43330; AT3G19930; AT3G21180; AT3G26520; AT3G47440; AT3G55130; AT3G55320; AT4G13510; AT4G17970; AT4G32400; AT4G35290; AT4G39030; AT5G04770; AT5G10180; AT5G13490; AT5G14570; AT5G15410; AT5G19520; AT5G20010; AT5G44790; AT5G53550; AT1G15150; AT1G80510; AT2G04070; AT3G10290; AT4G36790; AT5…
	GO:0001071	MF	nucleic acid binding transcription factor activity	0.93	0.011	AT1G01010; AT1G03790; AT1G09540; AT1G13260; AT1G28420; AT1G53160; AT1G63030; AT1G74480; AT2G28610; AT2G31180; AT2G33880; AT2G36270; AT2G36890; AT3G01470; AT3G06120; AT3G20810; AT3G21150; AT3G47620; AT4G00540; AT4G16420; AT4G17490; AT4G24470; AT4G30980; AT4G31720; AT4G31920; AT4G33450; AT4G35580; AT5G11270; AT5G13790; AT5G15150; AT5G25220; AT5G39860; AT5G44210; AT5G47140; AT5G48890; AT5G50490; AT5…
	GO:0003700	MF	sequence-specific DNA binding transcription factor activity	0.93	0.011	AT1G07520; AT1G09060; AT1G10120; AT1G10610; AT1G30670; AT1G44830; AT1G63490; AT1G72010; AT2G29660; AT2G31370; AT2G36080; AT2G40260; AT3G24120; AT3G45260; AT3G59580; AT4G00990; AT5G05790; AT5G44180; AT5G47290; AT1G01010; AT1G03790; AT1G09540; AT1G13260; AT1G28420; AT1G53160; AT1G63030; AT1G74480; AT2G28610; AT2G31180; AT2G33880; AT2G36270; AT2G36890; AT3G01470; AT3G06120; AT3G20810; AT3G21150; AT3…
	GO:0005215	MF	transporter activity	0.91	0.058	AT1G15150; AT1G55840; AT1G68570; AT1G72130; AT1G80510; AT2G04070; AT3G10290; AT3G59020; AT4G36790; AT5G04920; AT5G65380; AT1G16380; AT1G30840; AT2G02810; AT2G04040; AT2G17790; AT2G29120; AT2G29120; AT2G32270; AT2G36910; AT2G41700; AT2G43330; AT3G17650; AT3G19930; AT3G21180; AT3G26520; AT3G47440; AT3G55130; AT3G55320; AT4G13510; AT4G17970; AT4G32400; AT4G35290; AT4G39030; AT5G04770; AT5G10180; AT5…
	GO:0019222	BP	regulation of metabolic process	0.89	0.002	AT1G10120; AT1G10610; AT1G27260; AT1G30670; AT1G44830; AT1G62170; AT1G72010; AT2G29660; AT2G31370; AT2G36080; AT2G36340; AT2G40260; AT2G43640; AT3G22961; AT3G24120; AT3G28230; AT3G45260; AT3G60860; AT4G23050; AT5G05790; AT5G27970; AT5G35210; AT5G44180; AT5G47290; AT1G01010; AT1G01960; AT1G03790; AT1G09540; AT1G09570; AT1G13260; AT1G28420; AT1G48410; AT1G53130; AT1G53160; AT1G63030; AT1G64280; AT1…
	GO:0009628	BP	response to abiotic stimulus	0.83	0.067	AT1G07400; AT2G19310; AT2G36080; AT2G37220; AT5G57785; AT1G01040; AT1G01120; AT1G09570; AT1G15820; AT1G44170; AT1G48410; AT1G58030; AT1G64280; AT1G72370; AT2G29120; AT2G29120; AT2G31180; AT2G31870; AT2G36270; AT2G36890; AT2G36910; AT3G16470; AT3G21150; AT3G21560; AT3G26640; AT3G50820; AT3G52450; AT3G59770; AT4G08920; AT4G13510; AT4G16420; AT4G17090; AT4G24960; AT4G29810; AT4G35090; AT4G35290; AT5…
	GO:0031323	BP	regulation of cellular metabolic process	0.82	0.013	AT1G10120; AT1G27260; AT1G30670; AT1G44830; AT1G72010; AT2G29660; AT2G31370; AT2G36080; AT2G36340; AT2G43640; AT3G24120; AT3G45260; AT4G23050; AT5G35210; AT5G44180; AT5G47290; AT1G01010; AT1G03790; AT1G09540; AT1G09570; AT1G13260; AT1G28420; AT1G53130; AT1G53160; AT1G63030; AT1G64280; AT1G74480; AT2G17520; AT2G28610; AT2G31180; AT2G36270; AT2G36890; AT2G48110; AT3G01470; AT3G02550; AT3G03630; AT3…
	GO:0007275	BP	multicellular organismal development	0.81	0.013	AT3G17520; AT5G65380; AT1G01010; AT1G01120; AT1G01960; AT1G06220; AT1G09540; AT1G09570; AT1G13260; AT1G17110; AT1G17580; AT1G48410; AT1G53130; AT1G67730; AT1G68610; AT1G69670; AT1G74260; AT1G76850; AT2G02810; AT2G03150; AT2G07050; AT2G18080; AT2G25660; AT2G28610; AT2G30920; AT2G30920; AT2G33880; AT2G34220; AT2G36270; AT2G36850; AT2G36910; AT2G44950; AT2G46020; AT3G03650; AT3G06120; AT3G12280; AT3…
	GO:0080090	BP	regulation of primary metabolic process	0.8	0.021	AT1G10120; AT1G10610; AT1G27260; AT1G30670; AT1G44830; AT1G62170; AT1G72010; AT2G29660; AT2G31370; AT2G36080; AT2G36340; AT2G40260; AT2G43640; AT3G22961; AT3G24120; AT3G45260; AT4G23050; AT5G05790; AT5G35210; AT5G44180; AT5G47290; AT1G01010; AT1G03790; AT1G09540; AT1G09570; AT1G13260; AT1G28420; AT1G53130; AT1G53160; AT1G63030; AT1G64280; AT1G74480; AT2G14540; AT2G17520; AT2G28610; AT2G31180; AT2…
	GO:0031326	BP	regulation of cellular biosynthetic process	0.8	0.034	AT1G10120; AT1G10610; AT1G27260; AT1G30670; AT1G44830; AT1G72010; AT2G29660; AT2G31370; AT2G36080; AT2G36340; AT2G40260; AT2G43640; AT3G22961; AT3G24120; AT3G45260; AT4G23050; AT5G05790; AT5G35210; AT5G44180; AT5G47290; AT1G01010; AT1G03790; AT1G09540; AT1G09570; AT1G13260; AT1G28420; AT1G53130; AT1G53160; AT1G63030; AT1G64280; AT1G74480; AT2G28610; AT2G31180; AT2G36270; AT2G36890; AT3G01470; AT3…
	GO:0009889	BP	regulation of biosynthetic process	0.79	0.034	AT1G10120; AT1G10610; AT1G27260; AT1G30670; AT1G44830; AT1G72010; AT2G29660; AT2G31370; AT2G36080; AT2G36340; AT2G40260; AT2G43640; AT3G22961; AT3G24120; AT3G45260; AT4G23050; AT5G05790; AT5G35210; AT5G44180; AT5G47290; AT1G01010; AT1G03790; AT1G09540; AT1G09570; AT1G13260; AT1G28420; AT1G53130; AT1G53160; AT1G63030; AT1G64280; AT1G74480; AT2G28610; AT2G31180; AT2G36270; AT2G36890; AT3G01470; AT3…
	GO:0060255	BP	regulation of macromolecule metabolic process	0.77	0.027	AT1G10120; AT1G10610; AT1G27260; AT1G30670; AT1G44830; AT1G62170; AT1G72010; AT2G29660; AT2G31370; AT2G36080; AT2G36340; AT2G40260; AT2G43640; AT3G22961; AT3G24120; AT3G28230; AT3G45260; AT4G23050; AT5G05790; AT5G35210; AT5G44180; AT5G47290; AT1G01010; AT1G03790; AT1G09540; AT1G09570; AT1G13260; AT1G28420; AT1G48410; AT1G53160; AT1G64280; AT1G74480; AT2G14540; AT2G17520; AT2G28610; AT2G31180; AT2…
	GO:0032502	BP	developmental process	0.77	0.013	AT3G17520; AT5G65380; AT1G01010; AT1G01120; AT1G01960; AT1G06220; AT1G09540; AT1G09570; AT1G13260; AT1G17110; AT1G17580; AT1G48410; AT1G53130; AT1G67730; AT1G68610; AT1G69670; AT1G74260; AT1G76850; AT2G02810; AT2G03150; AT2G07050; AT2G18080; AT2G20370; AT2G25660; AT2G28610; AT2G30920; AT2G30920; AT2G33880; AT2G34220; AT2G36270; AT2G36850; AT2G36910; AT2G44950; AT2G46020; AT3G03650; AT3G06120; AT3…
	GO:0010556	BP	regulation of macromolecule biosynthetic process	0.76	0.074	AT1G10120; AT1G10610; AT1G27260; AT1G30670; AT1G44830; AT1G72010; AT2G29660; AT2G31370; AT2G36080; AT2G36340; AT2G40260; AT2G43640; AT3G22961; AT3G24120; AT3G45260; AT4G23050; AT5G05790; AT5G35210; AT5G44180; AT5G47290; AT1G01010; AT1G03790; AT1G09540; AT1G09570; AT1G13260; AT1G28420; AT1G53160; AT1G64280; AT1G74480; AT2G28610; AT2G31180; AT2G36270; AT2G36890; AT3G01470; AT3G02550; AT3G12280; AT3…
	GO:2000112	BP	regulation of cellular macromolecule biosynthetic process	0.76	0.074	AT1G10120; AT1G10610; AT1G27260; AT1G30670; AT1G44830; AT1G72010; AT2G29660; AT2G31370; AT2G36080; AT2G36340; AT2G40260; AT2G43640; AT3G22961; AT3G24120; AT3G45260; AT4G23050; AT5G05790; AT5G35210; AT5G44180; AT5G47290; AT1G01010; AT1G03790; AT1G09540; AT1G09570; AT1G13260; AT1G28420; AT1G53160; AT1G64280; AT1G74480; AT2G28610; AT2G31180; AT2G36270; AT2G36890; AT3G01470; AT3G02550; AT3G12280; AT3…
	GO:0006355	BP	regulation of transcription, DNA-dependent	0.75	0.093	AT1G10120; AT1G10610; AT1G27260; AT1G30670; AT1G44830; AT1G72010; AT2G29660; AT2G31370; AT2G36080; AT2G36340; AT2G40260; AT3G22961; AT3G24120; AT3G45260; AT4G23050; AT5G05790; AT5G35210; AT5G44180; AT5G47290; AT1G01010; AT1G03790; AT1G09540; AT1G09570; AT1G13260; AT1G28420; AT1G53160; AT1G64280; AT1G74480; AT2G28610; AT2G31180; AT2G36270; AT2G36890; AT3G01470; AT3G02550; AT3G21150; AT3G47620; AT4…
	GO:2001141	BP	regulation of RNA biosynthetic process	0.75	0.093	AT1G10120; AT1G10610; AT1G27260; AT1G30670; AT1G44830; AT1G72010; AT2G29660; AT2G31370; AT2G36080; AT2G36340; AT2G40260; AT3G22961; AT3G24120; AT3G45260; AT4G23050; AT5G05790; AT5G35210; AT5G44180; AT5G47290; AT1G01010; AT1G03790; AT1G09540; AT1G09570; AT1G13260; AT1G28420; AT1G53160; AT1G64280; AT1G74480; AT2G28610; AT2G31180; AT2G36270; AT2G36890; AT3G01470; AT3G02550; AT3G21150; AT3G47620; AT4…
	GO:0010468	BP	regulation of gene expression	0.75	0.059	AT1G10120; AT1G10610; AT1G27260; AT1G30670; AT1G44830; AT1G72010; AT2G29660; AT2G31370; AT2G36080; AT2G36340; AT2G40260; AT2G43640; AT3G22961; AT3G24120; AT3G28230; AT3G45260; AT4G23050; AT5G05790; AT5G35210; AT5G44180; AT5G47290; AT1G01010; AT1G03790; AT1G09540; AT1G09570; AT1G13260; AT1G28420; AT1G48410; AT1G53160; AT1G64280; AT1G74480; AT2G28610; AT2G31180; AT2G36270; AT2G36890; AT2G46020; AT3…
	GO:0032501	BP	multicellular organismal process	0.74	0.025	AT3G17520; AT5G65380; AT1G01010; AT1G01120; AT1G01960; AT1G06220; AT1G09540; AT1G09570; AT1G13260; AT1G17110; AT1G17580; AT1G48410; AT1G53130; AT1G67730; AT1G68610; AT1G69670; AT1G74260; AT1G76850; AT2G02810; AT2G03150; AT2G07050; AT2G18080; AT2G25660; AT2G28610; AT2G30920; AT2G30920; AT2G33880; AT2G34220; AT2G36270; AT2G36850; AT2G36910; AT2G44950; AT2G46020; AT3G03650; AT3G06120; AT3G12280; AT3…

## Sheet: Table S5
	Table S5. ES-linked Genes within the enriched GO term "Regulation of Circadian Rhythm” (GO:0042752)
	Gene Symbol	Gene ID
	JMJD5	AT3G20810
	TIC	AT3G22380
	LWD2	AT3G26640
	LATE	AT5G48890
	ATIM	AT5G52910

## Sheet: Table S6
Table S6. The primer used in this study
ES site	Genes	Primer ID	Sequence
61	AT5G27970	P1564	TTATTTTCGCCGGTTAGTGC
61	AT5G27970	P1565	TCATCCGCAGAACACATTTC
280	AT3G20810	p1572	TCGCTTACACTTTCCCCAAC
280	AT3G20810	p1573	CGGTGGTAGCTCCTGACATT
303	AT3G60860	P1566	TTCCATCTCTGCTGAACAGG
303	AT3G60860	p1567	CGGAATCTTGCAACCAGACT
359	AT3G22380	p1574	ACTTCAGTGGCTGCTTCTGC
359	AT3G22380	p1575	TCCACTGCTGAGACTGAACC
442	AT3G26640	p1576	GTGACATAACGGGGAACTTGA
442	AT3G26640	p1577	TACGATGGTGAGGCAGACAA
478	AT5G48890	p1578	TCTCTCCCTCTCGGTCTTCA
478	AT5G48890	p1579	TCTCTTCTTCTCCCTCCACTTCT
718	AT5G52910	p1024	CGCTGATGTGAACGTCTGTT
718	AT5G52910	p1025	CAAGCAGCAAACAGGATCAA
878	AT3G43300	p1568	ATACCTCTGCAAGCCGATCC
878	AT3G43300	p1569	CCTGAAAGCTATTGCCCTTCT
889	AT1G01960	p1570	AAAATCGAGCAGGAAAGCTG
889	AT1G01960	p1571	TAGGCGCCATCAAGCAGTAT
	Tip41	p1018	GTGAAAACTGTTGGAGAGAAGCAA
	Tip41	p1019	TCAACTGGATACCCTTTCGCA
	UBQ10	p1580	AGAAGTTCAATGTTTCGTTTCATGTAA
	UBQ10	p1581	GAACGGAAACATAGTAGAACACTTATTCA
	TOC1	p1582	ATCTTCGCAGAATCCCTGTGATA
	TOC1	p1583	GCACCTAGCTTCAAGCACTTTACA
	CCA1	p1584	CTGTGTCTGACGAGGGTCGAA
	CCA1	p1585	ATATGTAAAACTTTGCGGCAATACCT
